# Supplementary material for: Tapwater Exposures, Effects Potential, and Residential Risk Management in Northern Plains Nations
Source: ACS ES T Water. 2022 Sep 26;2(10):1772–88. doi: 10.1021/acsestwater.2c00293 (PMC9578051; doi:10.1021/acsestwater.2c00293)
Supplement: Supplementary file 1 — ew2c00293_si_001.xlsx [file ew2c00293_si_001.xlsx]

## Sheet: COVER PAGE
Tapwater Exposures, Effects Potential, and Residential Risk Management in Northern Plains Nations
Paul M. Bradley,1 Kristin M. Romanok,2 Kelly L. Smalling,2 Michael J. Focazio,3 Robert Charboneau,4 Christine George,5 Ana Navas-Acien,6 Marcia O’Leary,7 Reno Red Cloud,8 Tracy Zacher,7 Mary C. Cardon,9 Christa K. Cuny,7 Guthrie Ducheneaux,7 Kendra Enright,7 Nicola Evans,9 James L. Gray,10 David E. Harvey,11 Michelle L. Hladik,12 Leslie K. Kanagy,10 Keith A. Loftin,13 Richard Blaine McCleskey,14 …
1U.S. Geological Survey, Columbia, South Carolina, USA; 2U.S. Geological Survey, Lawrenceville, New Jersey, USA; 3U.S. Geological Survey, Reston, Virginia, USA; 4Spirit Lake Tribe Office of Environmental Health, Fort Totten, North Dakota, USA; 5Johns Hopkins Bloomberg School of Public Health, Baltimore, Maryland, USA; 6Columbia University Mailman School of Public Health, New York, New York, USA; …
*Corresponding Author: pbradley@usgs.gov
Contents: Cover Page, 3 Figures, 13 Tables
Acknowledgements: This research was conducted and funded by the USGS Ecosystems Mission Area, Environmental Health Programs. The Strong Heart Water Study team was supported by 1R01ES025135. Any use of trade, firm, or product names is for descriptive purposes only and does not imply endorsement by the U.S. Government. The findings and conclusions in this article do not necessarily represent the vi…

## Sheet: FIGURE S1. FLUORIDE
#Figure S1. Group comparison of flouride (F) concentrations detected during 2019 in North Dakota and South Dakota in public-supply (shaded) and untreated private-supply (unshaded) tapwater samples within each study area and across all three study areas. Numbers above each boxplot pair indicate the permuted probability that the centroids and dispersions are the same (PERMANOVA; 9999 permutations).…

## Sheet: FIGURE S2. EAR BY COMPOUND
#Figure S2. Exposure-activity ratios (EAR) for detected concentrations and number of sites (right axes) for 30 organic analytes with EAR ≥0.00001 (left axis, in order of decreasing total detections) detected in home tapwater collected during 2019 in North Dakota and South Dakota. Circles are data for individual samples. Boxes, centerlines, and whiskers indicate interquartile range, median, and 5t…
#[DBP, disinfection byproducts; PEST, pesticides; PFAS, per/polyflouroalkyl substances; PHARM, pharmaceuticals; VOC, volatile organic chemicals.]

## Sheet: FIGURE S3. TQ BY COMPOUND
#Figure S3. Toxicity quotients (TQ) for detected concentrations and number of sites (right axes) for 42 organic and inorganic analytes with TQ ≥0.00001 (left axis, in order of decreasing total detections) detected in home tapwater collected during 2019 in North Dakota and South Dakota. Circles are data for individual samples. Boxes, centerlines, and whiskers indicate interquartile range, median, …
#[INORG, inorganics; DBP, disinfection byproducts; VOC, volatile organic chemicals; PEST, pesticides.]

## Sheet: TABLE S1. SITE INFO
Site ID	Site name	Medium	Community	Date (yyyymmdd)	Time (hhmm)	POE/POU
452500101040002	SDTW2019 002	WG	B	20190916	0750	POU-AF
452200101270005	SDTW2019 005	WG	B	20190916	1020
452500101040006	SDTW2019 006	WG	B	20190916	1110
452200101270009	SDTW2019 009	WG	B	20190917	0740	POU-AF
452200101270010	SDTW2019 010	WG	B	20190917	0830
452200101270012	SDTW2019 012	WG	B	20190917	1000	POU-AF
451800101300013	SDTW2019 013	WG	B	20190918	0710
452300101030014	SDTW2019 014	WG	B	20190918	0800
452300101030016	SDTW2019 016	WG	B	20190917	1310
452300101030017	SDTW2019 017	WG	B	20190918	0940	POE-S
452500101040001	SDTW2019 001	WT(GW1)	B	20190916	0650
452500101040003	SDTW2019 003	WT(GW1)	B	20190916	0840	POU-AF
452500101040004	SDTW2019 004	WT(GW1)	B	20190916	0910
452500101040007	SDTW2019 007	WT(SW)	B	20190916	1210
452200101270008	SDTW2019 008	WT(SW)	B	20190916	1330
452200101270011	SDTW2019 011	WT(SW)	B	20190917	0920
452300101030015	SDTW2019 015	WT(SW)	B	20190917	1100
452300101030018	SDTW2019 018	WT(SW)	B	20190918	1040
452300101030019	SDTW2019 019	WT(SW)	B	20190918	1150
452300101030020	SDTW2019 020	WT(SW)	B	20190918	1310
475700098590038	NDTW2019 038	WG	C	20191021	1540
475400098530040	NDTW2019 040	WG	C	20191022	0900
475500098360041	NDTW2019 041	WG	C	20191022	1000
475600098520042	NDTW2019 042	WG	C	20191022	1120
475800098580043	NDTW2019 043	WG	C	20191022	1200
475400098490045	NDTW2019 045	WG	C	20191022	1330
475600098480048	NDTW2019 048	WG	C	20191023	0940
475500098500049	NDTW2019 049	WG	C	20191023	1010
938005640000030	NDTW2019 030	WT(GW2)	C	20191021	0850
938005640000031	NDTW2019 031	WT(GW3)	C	20191021	1000
938005640000032	NDTW2019 032	WT(GW3)	C	20191021	1030
938005640000033	NDTW2019 033	WT(GW3)	C	20191021	1100
938005640000034	NDTW2019 034	WT(GW3)	C	20191021	1140
938005640000035	NDTW2019 035	WT(GW3)	C	20191021	1220
938005640000036	NDTW2019 036	WT(GW3)	C	20191021	1300
938005640000037	NDTW2019 037	WT(GW3)	C	20191021	1500
938005640000039	NDTW2019 039	WT(GW3)	C	20191021	1620
475000098550044	NDTW2019 044	WT(GW3)	C	20191022	1250
475800099020046	NDTW2019 046	WT(GW3)	C	20191022	1540
475600099040047	NDTW2019 047	WT(GW3)	C	20191022	1610
432500102100060	SDTW2019 060	WG	A	20191118	0820
430900101430061	SDTW2019 061	WG	A	20191118	1010
432400101450062	SDTW2019 062	WG	A	20191118	1120
433200101550063	SDTW2019 063	WG	A	20191118	1220
433100102010064	SDTW2019 064	WG	A	20191118	1300
433400101380065	SDTW2019 065	WG	A	20191118	1400
432300102440066	SDTW2019 066	WG	A	20191118	1550
432600101450067	SDTW2019 067	WG	A	20191118	1630
432200102300068	SDTW2019 068	WG	A	20191119	0840
432100102290069	SDTW2019 069	WG	A	20191119	0920
433900102200070	SDTW2019 070	WG	A	20191119	1640
432600101360071	SDTW2019 071	WG	A	20191120	1340
431000101430072	SDTW2019 072	WG	A	20191119	1250
433000102000073	SDTW2019 073	WG	A	20191119	1500
431600102210074	SDTW2019 074	WG	A	20191119	1010
432000102030075	SDTW2019 075	WG	A	20191119	1140
#Table S1. Site information for samples collected September 16 to November 20, 2019 for the U.S. Geological Survey (USGS) Environmental Health Program, Infrastructure Project, Tapwater Exposure Study, in North Dakota and South Dakota, 2019.
#[WG, indicates private well groundwater; WT, indicates treated public supply, with parenthetical abbreviations indicating surface-water (SW) or groundwater (GW) sourced public supplies and different numbers indicating different public-supply facilities.]
#[POE/POU, point-of-entry/point-of-use treatment; POU-AF, POU-adsorptive filter; POE-S, POE-water softener; POE/POU entry indicates presence and type of treatment equipment at the time of sample collection, not effectiveness or working condition of system.]

## Sheet: TABLE S2. METHODS INFO
Parameter Name	Compound group	Analyzing laboratory	Method	Parameter code	CAS number	Reporting level	Units	Reporting level type	Reference
1,7-Dimethylxanthine (p-Xanthine)	Pharmaceutical	NWQL	LC/MS-MS	P67446	611-59-6	88	ng/L	RLDQC	Furlong and others, 2014
10-Hydroxy-amitriptyline	Pharmaceutical	NWQL	LC/MS-MS	P67995	64520-05-4	8.3	ng/L	RLDQC	Furlong and others, 2014
Abacavir	Pharmaceutical	NWQL	LC/MS-MS	P68022	136470-78-5	2	ng/L	RLDQC	Furlong and others, 2014
Acetaminophen	Pharmaceutical	NWQL	LC/MS-MS	P67436	103-90-2	20	ng/L	RLDQC	Furlong and others, 2014
Acyclovir	Pharmaceutical	NWQL	LC/MS-MS	P67484	59277-89-3	22	ng/L	RLDQC	Furlong and others, 2014
Albuterol	Pharmaceutical	NWQL	LC/MS-MS	P67437	18559-94-9	6.7	ng/L	RLDQC	Furlong and others, 2014
Alprazolam	Pharmaceutical	NWQL	LC/MS-MS	P68250	28981-97-7	21	ng/L	RLDQC	Furlong and others, 2014
Amitriptyline	Pharmaceutical	NWQL	LC/MS-MS	P67522	50-48-6	37	ng/L	RLDQC	Furlong and others, 2014
Amphetamine	Pharmaceutical	NWQL	LC/MS-MS	P67461	300-62-9	4.4	ng/L	RLDQC	Furlong and others, 2014
Antipyrine	Pharmaceutical	NWQL	LC/MS-MS	P67477	60-80-0	50	ng/L	RLDQC	Furlong and others, 2014
Atenolol	Pharmaceutical	NWQL	LC/MS-MS	P67502	29122-68-7	13	ng/L	RLDQC	Furlong and others, 2014
Atrazine	Pesticide	NWQL	LC/MS-MS	P65065	1912-24-9	20	ng/L	RLDQC	Furlong and others, 2014
Benztropine	Pharmaceutical	NWQL	LC/MS-MS	P67997	86-13-5	44	ng/L	RLDQC	Furlong and others, 2014
Betamethasone	Pharmaceutical	NWQL	LC/MS-MS	P67485	378-44-9	114	ng/L	RLDQC	Furlong and others, 2014
Bupropion	Pharmaceutical	NWQL	LC/MS-MS	P67439	34911-55-2	18	ng/L	RLDQC	Furlong and others, 2014
Caffeine	Pharmaceutical	NWQL	LC/MS-MS	P67440	58-08-2	91	ng/L	RLDQC	Furlong and others, 2014
Carbamazepine	Pharmaceutical	NWQL	LC/MS-MS	P67441	298-46-4	11	ng/L	RLDQC	Furlong and others, 2014
Carisoprodol	Pharmaceutical	NWQL	LC/MS-MS	P67498	78-44-4	20	ng/L	RLDQC	Furlong and others, 2014
Chlorpheniramine	Pharmaceutical	NWQL	LC/MS-MS	P67497	132-22-9	54	ng/L	RLDQC	Furlong and others, 2014
Cimetidine	Pharmaceutical	NWQL	LC/MS-MS	P67442	51481-61-9	140	ng/L	RLDQC	Furlong and others, 2014
Citalopram	Pharmaceutical	NWQL	LC/MS-MS	P67505	59729-33-8	6.6	ng/L	RLDQC	Furlong and others, 2014
Clonidine	Pharmaceutical	NWQL	LC/MS-MS	P67518	4205-90-7	61	ng/L	RLDQC	Furlong and others, 2014
Codeine	Pharmaceutical	NWQL	LC/MS-MS	P67443	76-57-3	32	ng/L	RLDQC	Furlong and others, 2014
Cotinine	Pharmaceutical	NWQL	LC/MS-MS	P67444	486-56-6	6.4	ng/L	RLDQC	Furlong and others, 2014
Dehydronifedipine	Pharmaceutical	NWQL	LC/MS-MS	P67445	67035-22-7	20	ng/L	RLDQC	Furlong and others, 2014
Desmethyldiltiazem	Pharmaceutical	NWQL	LC/MS-MS	P67999	-	70	ng/L	RLDQC	Furlong and others, 2014
Desvenlafaxine	Pharmaceutical	NWQL	LC/MS-MS	P68251	93413-62-8	84	ng/L	RLDQC	Furlong and others, 2014
Dextromethorphan	Pharmaceutical	NWQL	LC/MS-MS	P67468	125-71-3	8.2	ng/L	RLDQC	Furlong and others, 2014
Diazepam (valium)	Pharmaceutical	NWQL	LC/MS-MS	P67499	439-14-5	4.0	ng/L	RLDQC	Furlong and others, 2014
Diltiazem	Pharmaceutical	NWQL	LC/MS-MS	P67519	42399-41-7	10	ng/L	RLDQC	Furlong and others, 2014
Diphenhydramine	Pharmaceutical	NWQL	LC/MS-MS	P67447	147-24-0	48	ng/L	RLDQC	Furlong and others, 2014
Duloxetine	Pharmaceutical	NWQL	LC/MS-MS	P67448	116539-59-4	37	ng/L	RLDQC	Furlong and others, 2014
Erythromycin	Pharmaceutical	NWQL	LC/MS-MS	P67449	114-07-8	80	ng/L	RLDQC	Furlong and others, 2014
Ezetimibe	Pharmaceutical	NWQL	LC/MS-MS	P67487	163222-33-1	205	ng/L	RLDQC	Furlong and others, 2014
Fadrozole	Pharmaceutical	NWQL	LC/MS-MS	P68012	102676-47-1	13	ng/L	RLDQC	Furlong and others, 2014
Famotidine	Pharmaceutical	NWQL	LC/MS-MS	P68000	76824-35-6	34	ng/L	RLDQC	Furlong and others, 2014
Fenofibrate	Pharmaceutical	NWQL	LC/MS-MS	P67489	49562-28-9	6.4	ng/L	RLDQC	Furlong and others, 2014
Fexofenadine	Pharmaceutical	NWQL	LC/MS-MS	P67510	83799-24-0	44	ng/L	RLDQC	Furlong and others, 2014
Fluconazole	Pharmaceutical	NWQL	LC/MS-MS	P67478	86386-73-4	30	ng/L	RLDQC	Furlong and others, 2014
Fluoxetine	Pharmaceutical	NWQL	LC/MS-MS	P67450	54910-89-3	26	ng/L	RLDQC	Furlong and others, 2014
Fluticasone propionate	Pharmaceutical	NWQL	LC/MS-MS	P67529	80474-14-2	30	ng/L	RLDQC	Furlong and others, 2014
Fluvoxamine	Pharmaceutical	NWQL	LC/MS-MS	P67521	54739-18-3	80	ng/L	RLDQC	Furlong and others, 2014
Gabapentin	Pharmaceutical	NWQL	LC/MS-MS	P52817	60142-96-3	160	ng/L	RLDQC	Furlong and others, 2014
Glipizide	Pharmaceutical	NWQL	LC/MS-MS	P68001	29094-61-9	80	ng/L	RLDQC	Furlong and others, 2014
Glyburide	Pharmaceutical	NWQL	LC/MS-MS	P68002	10238-21-8	58	ng/L	RLDQC	Furlong and others, 2014
Guanylurea	Pharmaceutical	NWQL	LC/MS-MS	P52816	141-83-3	140	ng/L	RLDQC	Furlong and others, 2014
Hexamethylenetetramine	Pharmaceutical	NWQL	LC/MS-MS	P52815	100-97-0	150	ng/L	RLDQC	Furlong and others, 2014
Hydrocodone	Pharmaceutical	NWQL	LC/MS-MS	P67506	125-29-1	40	ng/L	RLDQC	Furlong and others, 2014
Hydrocortisone	Pharmaceutical	NWQL	LC/MS-MS	P67459	50-23-7	147	ng/L	RLDQC	Furlong and others, 2014
Hydroxyzine	Pharmaceutical	NWQL	LC/MS-MS	P68005	68-88-2	7.4	ng/L	RLDQC	Furlong and others, 2014
Iminostilbene	Pharmaceutical	NWQL	LC/MS-MS	P67481	256-96-2	145	ng/L	RLDQC	Furlong and others, 2014
Ketoconazole	Pharmaceutical	NWQL	LC/MS-MS	P68014	65277-42-1	113	ng/L	RLDQC	Furlong and others, 2014
Lamivudine	Pharmaceutical	NWQL	LC/MS-MS	P68018	134678-17-4	16	ng/L	RLDQC	Furlong and others, 2014
Lidocaine	Pharmaceutical	NWQL	LC/MS-MS	P67462	137-58-6	8	ng/L	RLDQC	Furlong and others, 2014
Loperamide	Pharmaceutical	NWQL	LC/MS-MS	P67515	53179-11-6	80	ng/L	RLDQC	Furlong and others, 2014
Loratadine	Pharmaceutical	NWQL	LC/MS-MS	P67488	79794-75-5	7.0	ng/L	RLDQC	Furlong and others, 2014
Lorazepam	Pharmaceutical	NWQL	LC/MS-MS	P67470	846-49-1	202	ng/L	RLDQC	Furlong and others, 2014
Meprobamate	Pharmaceutical	NWQL	LC/MS-MS	P67464	57-53-4	12	ng/L	RLDQC	Furlong and others, 2014
Metaxalone	Pharmaceutical	NWQL	LC/MS-MS	P67504	1665-48-1	16	ng/L	RLDQC	Furlong and others, 2014
Metformin	Pharmaceutical	NWQL	LC/MS-MS	P67492	657-24-9	13	ng/L	RLDQC	Furlong and others, 2014
Methadone	Pharmaceutical	NWQL	LC/MS-MS	P67500	76-99-3	7.6	ng/L	RLDQC	Furlong and others, 2014
methocarbamol	Pharmaceutical	NWQL	LC/MS-MS	P67501	532-03-6	11	ng/L	RLDQC	Furlong and others, 2014
Methotrexate	Pharmaceutical	NWQL	LC/MS-MS	P67525	59-05-2	52	ng/L	RLDQC	Furlong and others, 2014
methyl-1H-benzotriazole	Pharmaceutical	NWQL	LC/MS-MS	P67514	29385-43-1	80	ng/L	RLDQC	Furlong and others, 2014
Metoprolol	Pharmaceutical	NWQL	LC/MS-MS	P67523	51384-51-1	10	ng/L	RLDQC	Furlong and others, 2014
Morphine	Pharmaceutical	NWQL	LC/MS-MS	P67458	57-27-2	80	ng/L	RLDQC	Furlong and others, 2014
Nadalol	Pharmaceutical	NWQL	LC/MS-MS	P68006	42200-33-9	20	ng/L	RLDQC	Furlong and others, 2014
Nevirapine	Pharmaceutical	NWQL	LC/MS-MS	P68017	129618-40-2	46	ng/L	RLDQC	Furlong and others, 2014
nicotine	Pharmaceutical	NWQL	LC/MS-MS	P67493	54-11-5	58	ng/L	RLDQC	Furlong and others, 2014
Nizatidine	Pharmaceutical	NWQL	LC/MS-MS	P67479	76963-41-2	80	ng/L	RLDQC	Furlong and others, 2014
Nordiazepam	Pharmaceutical	NWQL	LC/MS-MS	P68252	1088-11-5	20	ng/L	RLDQC	Furlong and others, 2014
Norethindrone	Pharmaceutical	NWQL	LC/MS-MS	P67434	68-22-4	20	ng/L	RLDQC	Furlong and others, 2014
Norfluoxetine	Pharmaceutical	NWQL	LC/MS-MS	P67451	56161-73-0	80	ng/L	RLDQC	Furlong and others, 2014
Norsertraline	Pharmaceutical	NWQL	LC/MS-MS	P67532	87857-41-8	80	ng/L	RLDQC	Furlong and others, 2014
Norverapamil	Pharmaceutical	NWQL	LC/MS-MS	P68007	67018-85-3	8.6	ng/L	RLDQC	Furlong and others, 2014
Omeprazole + Esomprazole	Pharmaceutical	NWQL	LC/MS-MS	P67512	-	16	ng/L	RLDQC	Furlong and others, 2014
Oseltamivir	Pharmaceutical	NWQL	LC/MS-MS	P67511	196618-13-0	15	ng/L	RLDQC	Furlong and others, 2014
Oxazepam	Pharmaceutical	NWQL	LC/MS-MS	P67469	604-75-1	226	ng/L	RLDQC	Furlong and others, 2014
Oxycodone	Pharmaceutical	NWQL	LC/MS-MS	P67495	76-42-6	25	ng/L	RLDQC	Furlong and others, 2014
Paroxetine	Pharmaceutical	NWQL	LC/MS-MS	P67527	61869-08-7	72	ng/L	RLDQC	Furlong and others, 2014
Penciclovir	Pharmaceutical	NWQL	LC/MS-MS	P68021	39809-25-1	80	ng/L	RLDQC	Furlong and others, 2014
Pentoxifylline	Pharmaceutical	NWQL	LC/MS-MS	P67480	6493-05-6	9.4	ng/L	RLDQC	Furlong and others, 2014
Phenazopyridine	Pharmaceutical	NWQL	LC/MS-MS	P68008	94-78-0	13	ng/L	RLDQC	Furlong and others, 2014
Phendimetrazine	Pharmaceutical	NWQL	LC/MS-MS	P67496	634-03-7	20	ng/L	RLDQC	Furlong and others, 2014
Phenytoin	Pharmaceutical	NWQL	LC/MS-MS	P67466	57-41-0	188	ng/L	RLDQC	Furlong and others, 2014
Piperonyl butoxide	Pharmaceutical	NWQL	LC/MS-MS	P67435	51-03-6	60	ng/L	RLDQC	Furlong and others, 2014
Prednisolone	Pharmaceutical	NWQL	LC/MS-MS	P67483	50-24-8	150	ng/L	RLDQC	Furlong and others, 2014
Prednisone	Pharmaceutical	NWQL	LC/MS-MS	P67467	53-03-2	105	ng/L	RLDQC	Furlong and others, 2014
Promethazine	Pharmaceutical	NWQL	LC/MS-MS	P67524	60-87-7	114	ng/L	RLDQC	Furlong and others, 2014
Propoxyphene	Pharmaceutical	NWQL	LC/MS-MS	P68009	469-62-5	28	ng/L	RLDQC	Furlong and others, 2014
Propranolol	Pharmaceutical	NWQL	LC/MS-MS	P67516	525-66-6	26	ng/L	RLDQC	Furlong and others, 2014
Pseudoephedrine + Ephedrine	Pharmaceutical	NWQL	LC/MS-MS	P67460	-	6	ng/L	RLDQC	Furlong and others, 2014
Quinine	Pharmaceutical	NWQL	LC/MS-MS	P68011	130-95-0	80	ng/L	RLDQC	Furlong and others, 2014
Ractopamine	Pharmaceutical	NWQL	LC/MS-MS	P52814	97825-25-7	20	ng/L	RLDQC	Furlong and others, 2014
Raloxifene	Pharmaceutical	NWQL	LC/MS-MS	P67530	84449-90-1	80	ng/L	RLDQC	Furlong and others, 2014
Ranitidine	Pharmaceutical	NWQL	LC/MS-MS	P67452	66357-35-5	192	ng/L	RLDQC	Furlong and others, 2014
Sertraline	Pharmaceutical	NWQL	LC/MS-MS	P67528	79617-96-2	16	ng/L	RLDQC	Furlong and others, 2014
Sitagliptin	Pharmaceutical	NWQL	LC/MS-MS	P67531	486460-32-6	97	ng/L	RLDQC	Furlong and others, 2014
Sulfadimethoxine	Pharmaceutical	NWQL	LC/MS-MS	P67503	122-11-2	30	ng/L	RLDQC	Furlong and others, 2014
Sulfamethizole	Pharmaceutical	NWQL	LC/MS-MS	P67476	144-82-1	104	ng/L	RLDQC	Furlong and others, 2014
Sulfamethoxazole	Pharmaceutical	NWQL	LC/MS-MS	P67454	723-46-6	20	ng/L	RLDQC	Furlong and others, 2014
Tamoxifen	Pharmaceutical	NWQL	LC/MS-MS	P68015	10540-29-1	270	ng/L	MRL	Furlong and others, 2014
Temazepam	Pharmaceutical	NWQL	LC/MS-MS	P67471	846-50-4	18	ng/L	RLDQC	Furlong and others, 2014
theophylline	Pharmaceutical	NWQL	LC/MS-MS	P67494	58-55-9	80	ng/L	RLDQC	Furlong and others, 2014
Thiabendazole	Pharmaceutical	NWQL	LC/MS-MS	P67455	148-79-8	4	ng/L	RLDQC	Furlong and others, 2014
Tiotropium	Pharmaceutical	NWQL	LC/MS-MS	P67508	186691-13-4	50	ng/L	RLDQC	Furlong and others, 2014
Tramadol	Pharmaceutical	NWQL	LC/MS-MS	P67517	27203-92-5	7.4	ng/L	RLDQC	Furlong and others, 2014
Triamterene	Pharmaceutical	NWQL	LC/MS-MS	P67475	396-01-0	5.2	ng/L	RLDQC	Furlong and others, 2014
Trimethoprim	Pharmaceutical	NWQL	LC/MS-MS	P67456	738-70-5	20	ng/L	RLDQC	Furlong and others, 2014
Valacyclovir	Pharmaceutical	NWQL	LC/MS-MS	P67507	124832-26-4	163	ng/L	RLDQC	Furlong and others, 2014
Venlafaxine	Pharmaceutical	NWQL	LC/MS-MS	P67534	93413-69-5	5.2	ng/L	RLDQC	Furlong and others, 2014
Verapamil	Pharmaceutical	NWQL	LC/MS-MS	P67472	52-53-9	140	ng/L	RLDQC	Furlong and others, 2014
Warfarin	Pharmaceutical	NWQL	LC/MS-MS	P67457	81-81-2	6.0	ng/L	RLDQC	Furlong and others, 2014
1H-1,2,4-Triazole	Pesticide	NWQL	LC/MS-MS	P68498	288-88-0	22	ng/L	RLDQC	Sandstrom and others, 2015
2,4-D	Pesticide	NWQL	LC/MS-MS	P68500	94-75-7	62	ng/L	RLDQC	Sandstrom and others, 2015
2-(1-Hydroxyethyl)-6-methylaniline	Pesticide	NWQL	LC/MS-MS	P68611	196611-19-5	54	ng/L	RLDQC	Sandstrom and others, 2015
2-[(2-Ethyl-6-methylphenyl)amino]-1-propanol	Pesticide	NWQL	LC/MS-MS	P68595	61520-53-4	5	ng/L	RLDQC	Sandstrom and others, 2015
2-Amino-N-isopropylbenzamide	Pesticide	NWQL	LC/MS-MS	P68503	30391-89-0	4.0	ng/L	RLDQC	Sandstrom and others, 2015
2-Aminobenzimidazole	Pesticide	NWQL	LC/MS-MS	P68502	934-32-7	9	ng/L	RLDQC	Sandstrom and others, 2015
2-Chloro-2',6'-diethylacetanilide	Pesticide	NWQL	LC/MS-MS	P68525	6967-29-9	5	ng/L	RLDQC	Sandstrom and others, 2015
2-Chloro-4,6-diamino-s-triazine {CAAT} (Didealkylatrazine)	Pesticide	NWQL	LC/MS-MS	P68547	3397-62-4	24	ng/L	RLDQC	Sandstrom and others, 2015
2-Chloro-4-isopropylamino-6-amino-s-triazine	Pesticide	NWQL	LC/MS-MS	P68552	6190-65-4	11	ng/L	RLDQC	Sandstrom and others, 2015
2-Chloro-6-ethylamino-4-amino-s-triazine {CEAT}	Pesticide	NWQL	LC/MS-MS	P68550	1007-28-9	20	ng/L	RLDQC	Sandstrom and others, 2015
2-Chloro-N-(2-ethyl-6-methylphenyl)acetamide	Pesticide	NWQL	LC/MS-MS	P68521	32428-71-0	5	ng/L	RLDQC	Sandstrom and others, 2015
2-Hydroxy-4-isopropylamino-6-amino-s-triazine	Pesticide	NWQL	LC/MS-MS	P68659	19988-24-0	4.0	ng/L	RLDQC	Sandstrom and others, 2015
2-Hydroxy-4-isopropylamino-6-ethylamino-s-triazine {OIET}	Pesticide	NWQL	LC/MS-MS	P68660	2163-68-0	8	ng/L	RLDQC	Sandstrom and others, 2015
2-Hydroxy-6-ethylamino-4-amino-s-triazine	Pesticide	NWQL	LC/MS-MS	P68656	7313-54-4	100	ng/L	RLDQC	Sandstrom and others, 2015
2-Isopropyl-6-methyl-4-pyrimidinol	Pesticide	NWQL	LC/MS-MS	P68505	2814-20-2	8	ng/L	RLDQC	Sandstrom and others, 2015
3,4-Dichlorophenylurea	Pesticide	NWQL	LC/MS-MS	P68226	2327-02-8	108	ng/L	RLDQC	Sandstrom and others, 2015
3-Hydroxycarbofuran	Pesticide	NWQL	LC/MS-MS	P68508	16655-82-6	16	ng/L	RLDQC	Sandstrom and others, 2015
3-Phenoxybenzoic acid	Pesticide	NWQL	LC/MS-MS	P68873	3739-38-6	61	ng/L	RLDQC	Sandstrom and others, 2015
4-(Hydroxymethyl)pendimethalin	Pesticide	NWQL	LC/MS-MS	P68511	56750-76-6	114	ng/L	RLDQC	Sandstrom and others, 2015
4-Chlorobenzylmethyl sulfoxide	Pesticide	NWQL	LC/MS-MS	P68514	24176-68-9	3.2	ng/L	RLDQC	Sandstrom and others, 2015
4-Hydroxychlorothalonil	Pesticide	NWQL	LC/MS-MS	P68336	28343-61-5	42	ng/L	RLDQC	Sandstrom and others, 2015
4-Hydroxyhexazinone A	Pesticide	NWQL	LC/MS-MS	P68517	72576-13-7	3.0	ng/L	RLDQC	Sandstrom and others, 2015
Acephate	Pesticide	NWQL	LC/MS-MS	P68519	30560-19-1	10	ng/L	RLDQC	Sandstrom and others, 2015
Acetochlor	Pesticide	NWQL	LC/MS-MS	P68520	34256-82-1	10	ng/L	RLDQC	Sandstrom and others, 2015
Acetochlor oxanilic acid	Pesticide	NWQL	LC/MS-MS	P68522	194992-44-4	65	ng/L	RLDQC	Sandstrom and others, 2015
Acetochlor sulfonic acid	Pesticide	NWQL	LC/MS-MS	P68523	187022-11-3	320	ng/L	RLDQC	Sandstrom and others, 2015
Acetochlor sulfynilacetic acid	Pesticide	NWQL	LC/MS-MS	P68524	618113-86-3	176	ng/L	RLDQC	Sandstrom and others, 2015
Alachlor	Pesticide	NWQL	LC/MS-MS	P65064	15972-60-8	27	ng/L	RLDQC	Sandstrom and others, 2015
Alachlor oxanilic acid	Pesticide	NWQL	LC/MS-MS	P68526	171262-17-2	60	ng/L	RLDQC	Sandstrom and others, 2015
Alachlor sulfonic acid	Pesticide	NWQL	LC/MS-MS	P68871	142363-53-9	840	ng/L	RLDQC	Sandstrom and others, 2015
Alachlor sulfynilacetic acid	Pesticide	NWQL	LC/MS-MS	P68527	494847-39-1	128	ng/L	RLDQC	Sandstrom and others, 2015
Aldicarb	Pesticide	NWQL	LC/MS-MS	P68528	116-06-3	8.0	ng/L	RLDQC	Sandstrom and others, 2015
Aldicarb sulfone	Pesticide	NWQL	LC/MS-MS	P68529	1646-88-4	20	ng/L	RLDQC	Sandstrom and others, 2015
Aldicarb sulfoxide	Pesticide	NWQL	LC/MS-MS	P68530	1646-87-3	2.2	ng/L	RLDQC	Sandstrom and others, 2015
Ametryn	Pesticide	NWQL	LC/MS-MS	P68533	834-12-8	2.6	ng/L	RLDQC	Sandstrom and others, 2015
Asulam	Pesticide	NWQL	LC/MS-MS	P68536	3337-71-1	24	ng/L	RLDQC	Sandstrom and others, 2015
Atrazine	Pesticide	NWQL	LC/MS-MS	P65065	1912-24-9	6.8	ng/L	RLDQC	Sandstrom and others, 2015
Azinphos-methyl	Pesticide	NWQL	LC/MS-MS	P65066	86-50-0	8.0	ng/L	RLDQC	Sandstrom and others, 2015
Azinphos-methyl oxon	Pesticide	NWQL	LC/MS-MS	P68211	961-22-8	15	ng/L	RLDQC	Sandstrom and others, 2015
Azoxystrobin	Pesticide	NWQL	LC/MS-MS	P66589	131860-33-8	3.0	ng/L	RLDQC	Sandstrom and others, 2015
Bentazon	Pesticide	NWQL	LC/MS-MS	P68538	25057-89-0	9	ng/L	RLDQC	Sandstrom and others, 2015
Bifenthrin	Pesticide	NWQL	LC/MS-MS	P65067	82657-04-3	19	ng/L	RLDQC	Sandstrom and others, 2015
Bromacil	Pesticide	NWQL	LC/MS-MS	P68542	314-40-9	5.6	ng/L	RLDQC	Sandstrom and others, 2015
Bromoxynil	Pesticide	NWQL	LC/MS-MS	P68543	1689-84-5	60	ng/L	RLDQC	Sandstrom and others, 2015
Butralin	Pesticide	NWQL	LC/MS-MS	P68545	33629-47-9	5.0	ng/L	RLDQC	Sandstrom and others, 2015
Butylate	Pesticide	NWQL	LC/MS-MS	P65068	2008-41-5	10	ng/L	RLDQC	Sandstrom and others, 2015
Carbaryl	Pesticide	NWQL	LC/MS-MS	P65069	63-25-2	5.6	ng/L	RLDQC	Sandstrom and others, 2015
Carbendazim	Pesticide	NWQL	LC/MS-MS	P68548	10605-21-7	10	ng/L	RLDQC	Sandstrom and others, 2015
Carbofuran	Pesticide	NWQL	LC/MS-MS	P65070	1563-66-2	5.0	ng/L	RLDQC	Sandstrom and others, 2015
Chlorimuron-ethyl	Pesticide	NWQL	LC/MS-MS	P68872	90982-32-4	8.8	ng/L	RLDQC	Sandstrom and others, 2015
Chlorpyrifos	Pesticide	NWQL	LC/MS-MS	P65072	2921-88-2	3.0	ng/L	RLDQC	Sandstrom and others, 2015
Chlorpyrifos oxon	Pesticide	NWQL	LC/MS-MS	P68216	-	4.4	ng/L	RLDQC	Sandstrom and others, 2015
Chlorsulfuron	Pesticide	NWQL	LC/MS-MS	P61678	64902-72-3	50	ng/L	RLDQC	Sandstrom and others, 2015
cis-Bifenthrin acid/cis-Cyhalothrin acid/cis-Tefluthrin acid	Pesticide	NWQL	LC/MS-MS	P68553	68127-59-3	105	ng/L	RLDQC	Sandstrom and others, 2015
cis-Permethrin	Pesticide	NWQL	LC/MS-MS	P68769	61949-76-6	4.2	ng/L	RLDQC	Sandstrom and others, 2015
Cyanazine	Pesticide	NWQL	LC/MS-MS	P66592	21725-46-2	50	ng/L	RLDQC	Sandstrom and others, 2015
Dacthal monoacid	Pesticide	NWQL	LC/MS-MS	P68560	887-54-7	700	ng/L	RLDQC	Sandstrom and others, 2015
Dechlorofipronil	Pesticide	NWQL	LC/MS-MS	P68561	-	3.8	ng/L	RLDQC	Sandstrom and others, 2015
Dechlorometolachlor	Pesticide	NWQL	LC/MS-MS	P68562	126605-22-9	2.0	ng/L	RLDQC	Sandstrom and others, 2015
Deiodo flubendiamide	Pesticide	NWQL	LC/MS-MS	P68563	1016160-78-3	10	ng/L	RLDQC	Sandstrom and others, 2015
Deisopropyl prometryn	Pesticide	NWQL	LC/MS-MS	P68564	4147-57-3	2.8	ng/L	RLDQC	Sandstrom and others, 2015
Demethyl fluometuron	Pesticide	NWQL	LC/MS-MS	P68591	3032-40-4	3.6	ng/L	RLDQC	Sandstrom and others, 2015
Demethyl hexazinone B	Pesticide	NWQL	LC/MS-MS	P68566	56611-54-2	3.0	ng/L	RLDQC	Sandstrom and others, 2015
Demethyl norflurazon	Pesticide	NWQL	LC/MS-MS	P68567	23576-24-1	4	ng/L	RLDQC	Sandstrom and others, 2015
Desamino metribuzin	Pesticide	NWQL	LC/MS-MS	P68568	35045-02-4	9	ng/L	RLDQC	Sandstrom and others, 2015
Desamino-diketo metribuzin	Pesticide	NWQL	LC/MS-MS	P68569	52236-30-3	200	ng/L	RLDQC	Sandstrom and others, 2015
Desulfinylfipronil	Pesticide	NWQL	LC/MS-MS	P66607	205650-65-3	3.8	ng/L	RLDQC	Sandstrom and others, 2015
Desulfinylfipronil amide	Pesticide	NWQL	LC/MS-MS	P68570	1115248-09-3	10	ng/L	RLDQC	Sandstrom and others, 2015
Diazinon	Pesticide	NWQL	LC/MS-MS	P65078	333-41-5	6.4	ng/L	RLDQC	Sandstrom and others, 2015
Diazinon oxon	Pesticide	NWQL	LC/MS-MS	P68236	-	4.0	ng/L	RLDQC	Sandstrom and others, 2015
Dicamba	Pesticide	NWQL	LC/MS-MS	P68571	1918-00-9	800	ng/L	RLDQC	Sandstrom and others, 2015
Dichlorvos	Pesticide	NWQL	LC/MS-MS	P68572	-	52	ng/L	RLDQC	Sandstrom and others, 2015
Dicrotophos	Pesticide	NWQL	LC/MS-MS	P68573	141-66-2	4.0	ng/L	RLDQC	Sandstrom and others, 2015
Didemethyl hexazinone F	Pesticide	NWQL	LC/MS-MS	P68574	56611-55-3	10	ng/L	RLDQC	Sandstrom and others, 2015
Diflubenzuron	Pesticide	NWQL	LC/MS-MS	P68576	35367-38-5	6.0	ng/L	RLDQC	Sandstrom and others, 2015
Diflufenzopyr	Pesticide	NWQL	LC/MS-MS	P68577	109293-97-2	72	ng/L	RLDQC	Sandstrom and others, 2015
Diketonitrile-isoxaflutole	Pesticide	NWQL	LC/MS-MS	P68578	143701-75-1	10	ng/L	RLDQC	Sandstrom and others, 2015
Dimethenamid	Pesticide	NWQL	LC/MS-MS	P68580	87674-68-8	3.0	ng/L	RLDQC	Sandstrom and others, 2015
Dimethenamid oxanilic acid	Pesticide	NWQL	LC/MS-MS	P68581	380412-59-9	85	ng/L	RLDQC	Sandstrom and others, 2015
Dimethenamid SAA	Pesticide	NWQL	LC/MS-MS	P68583	-	189	ng/L	RLDQC	Sandstrom and others, 2015
Dimethenamid sulfonic acid	Pesticide	NWQL	LC/MS-MS	P68582	205939-58-8	79	ng/L	RLDQC	Sandstrom and others, 2015
Dimethoate	Pesticide	NWQL	LC/MS-MS	P66596	60-51-5	4.6	ng/L	RLDQC	Sandstrom and others, 2015
Disulfoton	Pesticide	NWQL	LC/MS-MS	P67595	298-04-4	11	ng/L	RLDQC	Sandstrom and others, 2015
Disulfoton oxon	Pesticide	NWQL	LC/MS-MS	P68586	126-75-0	2.0	ng/L	RLDQC	Sandstrom and others, 2015
Disulfoton oxon sulfone	Pesticide	NWQL	LC/MS-MS	P68588	2496-91-5	6.0	ng/L	RLDQC	Sandstrom and others, 2015
Disulfoton oxon sulfoxide	Pesticide	NWQL	LC/MS-MS	P68587	2496-92-6	6.0	ng/L	RLDQC	Sandstrom and others, 2015
Disulfoton sulfone	Pesticide	NWQL	LC/MS-MS	P68589	2497-06-5	9	ng/L	RLDQC	Sandstrom and others, 2015
Disulfoton sulfoxide	Pesticide	NWQL	LC/MS-MS	P68590	2497-07-6	4.0	ng/L	RLDQC	Sandstrom and others, 2015
Diuron	Pesticide	NWQL	LC/MS-MS	P66598	330-54-1	5.0	ng/L	RLDQC	Sandstrom and others, 2015
EPTC	Pesticide	NWQL	LC/MS-MS	P65080	759-94-4	206	ng/L	RLDQC	Sandstrom and others, 2015
EPTC degradate R248722	Pesticide	NWQL	LC/MS-MS	P68594	65109-69-5	4	ng/L	RLDQC	Sandstrom and others, 2015
Ethoprophos	Pesticide	NWQL	LC/MS-MS	P68596	13194-48-4	5.0	ng/L	RLDQC	Sandstrom and others, 2015
Etoxazole	Pesticide	NWQL	LC/MS-MS	P68598	153233-91-1	4.2	ng/L	RLDQC	Sandstrom and others, 2015
Fenamiphos	Pesticide	NWQL	LC/MS-MS	P68599	22224-92-6	4.6	ng/L	RLDQC	Sandstrom and others, 2015
Fenamiphos sulfone	Pesticide	NWQL	LC/MS-MS	P68600	31972-44-8	5.0	ng/L	RLDQC	Sandstrom and others, 2015
Fenamiphos sulfoxide	Pesticide	NWQL	LC/MS-MS	P68601	31972-43-7	5.0	ng/L	RLDQC	Sandstrom and others, 2015
Fenbutatin oxide	Pesticide	NWQL	LC/MS-MS	P68602	13356-08-6	500	ng/L	MRL	Sandstrom and others, 2015
Fentin	Pesticide	NWQL	LC/MS-MS	P68603	668-34-8	30	ng/L	RLDQC	Sandstrom and others, 2015
Fipronil	Pesticide	NWQL	LC/MS-MS	P66604	120068-37-3	4.0	ng/L	RLDQC	Sandstrom and others, 2015
Fipronil amide	Pesticide	NWQL	LC/MS-MS	P68604	205650-69-7	9.2	ng/L	RLDQC	Sandstrom and others, 2015
Fipronil sulfide	Pesticide	NWQL	LC/MS-MS	P66610	120067-83-6	4.2	ng/L	RLDQC	Sandstrom and others, 2015
Fipronil sulfonate	Pesticide	NWQL	LC/MS-MS	P68605	209248-72-6	44	ng/L	RLDQC	Sandstrom and others, 2015
Fipronil sulfone	Pesticide	NWQL	LC/MS-MS	P66613	120068-36-2	5.6	ng/L	RLDQC	Sandstrom and others, 2015
Flubendiamide	Pesticide	NWQL	LC/MS-MS	P68606	272451-65-7	4.4	ng/L	RLDQC	Sandstrom and others, 2015
Flumetsulam	Pesticide	NWQL	LC/MS-MS	P61679	98967-40-9	17	ng/L	RLDQC	Sandstrom and others, 2015
Fluometuron	Pesticide	NWQL	LC/MS-MS	P68608	2164-17-2	10	ng/L	RLDQC	Sandstrom and others, 2015
Fonofos	Pesticide	NWQL	LC/MS-MS	P65084	944-22-9	11	ng/L	RLDQC	Sandstrom and others, 2015
Halosulfuron-methyl	Pesticide	NWQL	LC/MS-MS	P61680	100784-20-1	12	ng/L	RLDQC	Sandstrom and others, 2015
Hexazinone	Pesticide	NWQL	LC/MS-MS	P65085	51235-04-2	3.6	ng/L	RLDQC	Sandstrom and others, 2015
Hexazinone Transformation Product C	Pesticide	NWQL	LC/MS-MS	P68612	72585-88-7	2.0	ng/L	RLDQC	Sandstrom and others, 2015
Hexazinone Transformation Product D	Pesticide	NWQL	LC/MS-MS	P68613	30243-77-7	294	ng/L	RLDQC	Sandstrom and others, 2015
Hexazinone Transformation Product E	Pesticide	NWQL	LC/MS-MS	P68614	72576-14-8	76	ng/L	RLDQC	Sandstrom and others, 2015
Hexazinone Transformation Product G	Pesticide	NWQL	LC/MS-MS	P68713	-	22	ng/L	RLDQC	Sandstrom and others, 2015
Hydroxy didemethyl fluometuron	Pesticide	NWQL	LC/MS-MS	P68619	-	50	ng/L	RLDQC	Sandstrom and others, 2015
Hydroxy monodemethyl fluometuron	Pesticide	NWQL	LC/MS-MS	P68617	-	12	ng/L	RLDQC	Sandstrom and others, 2015
Hydroxyacetochlor	Pesticide	NWQL	LC/MS-MS	P68615	60090-47-3	20	ng/L	RLDQC	Sandstrom and others, 2015
Hydroxyalachlor	Pesticide	NWQL	LC/MS-MS	P68616	56681-55-1	6	ng/L	RLDQC	Sandstrom and others, 2015
Hydroxydiazinon	Pesticide	NWQL	LC/MS-MS	P68618	29820-16-4	11	ng/L	RLDQC	Sandstrom and others, 2015
Hydroxymetolachlor	Pesticide	NWQL	LC/MS-MS	P68622	131068-72-9	2.4	ng/L	RLDQC	Sandstrom and others, 2015
Hydroxyphthalazinone	Pesticide	NWQL	LC/MS-MS	P68623	-	28	ng/L	RLDQC	Sandstrom and others, 2015
Hydroxysimazine	Pesticide	NWQL	LC/MS-MS	P68624	2599-11-3	120	ng/L	RLDQC	Sandstrom and others, 2015
Imazamox	Pesticide	NWQL	LC/MS-MS	P68625	114311-32-9	30	ng/L	RLDQC	Sandstrom and others, 2015
Imazaquin	Pesticide	NWQL	LC/MS-MS	P61682	81335-37-7	10	ng/L	RLDQC	Sandstrom and others, 2015
Imazethapyr	Pesticide	NWQL	LC/MS-MS	P61683	81335-77-5	8	ng/L	RLDQC	Sandstrom and others, 2015
Imidacloprid	Pesticide	NWQL	LC/MS-MS	P68426	138261-41-3	16	ng/L	RLDQC	Sandstrom and others, 2015
Indoxacarb	Pesticide	NWQL	LC/MS-MS	P68627	173584-44-6	5.2	ng/L	RLDQC	Sandstrom and others, 2015
Isoxaflutole	Pesticide	NWQL	LC/MS-MS	P68632	141112-29-0	18	ng/L	RLDQC	Sandstrom and others, 2015
Isoxaflutole acid metabolite RPA 203328	Pesticide	NWQL	LC/MS-MS	P68633	142994-06-7	9.2	ng/L	RLDQC	Sandstrom and others, 2015
Kresoxim-methyl	Pesticide	NWQL	LC/MS-MS	P67670	143390-89-0	5.0	ng/L	RLDQC	Sandstrom and others, 2015
Lactofen	Pesticide	NWQL	LC/MS-MS	P68638	77501-63-4	10	ng/L	RLDQC	Sandstrom and others, 2015
Linuron	Pesticide	NWQL	LC/MS-MS	P68639	330-55-2	5.6	ng/L	RLDQC	Sandstrom and others, 2015
Malaoxon	Pesticide	NWQL	LC/MS-MS	P68240	1634-78-2	2.4	ng/L	RLDQC	Sandstrom and others, 2015
Malathion	Pesticide	NWQL	LC/MS-MS	P65087	121-75-5	5.4	ng/L	RLDQC	Sandstrom and others, 2015
MCPA	Pesticide	NWQL	LC/MS-MS	P68641	94-74-6	95	ng/L	RLDQC	Sandstrom and others, 2015
Metalaxyl	Pesticide	NWQL	LC/MS-MS	P68437	57837-19-1	6.0	ng/L	RLDQC	Sandstrom and others, 2015
Metconazole	Pesticide	NWQL	LC/MS-MS	P66620	125116-23-6	5.0	ng/L	RLDQC	Sandstrom and others, 2015
Methamidophos	Pesticide	NWQL	LC/MS-MS	P68644	10265-92-6	10	ng/L	RLDQC	Sandstrom and others, 2015
Methidathion	Pesticide	NWQL	LC/MS-MS	P65088	950-37-8	8.4	ng/L	RLDQC	Sandstrom and others, 2015
Methomyl	Pesticide	NWQL	LC/MS-MS	P68645	16752-77-5	3.0	ng/L	RLDQC	Sandstrom and others, 2015
Methomyl oxime	Pesticide	NWQL	LC/MS-MS	P68646	13749-94-5	8000	ng/L	RLDQC	Sandstrom and others, 2015
Methoxyfenozide	Pesticide	NWQL	LC/MS-MS	P68647	161050-58-4	2.2	ng/L	RLDQC	Sandstrom and others, 2015
Methyl paraoxon	Pesticide	NWQL	LC/MS-MS	P68648	950-35-6	19	ng/L	RLDQC	Sandstrom and others, 2015
Metolachlor	Pesticide	NWQL	LC/MS-MS	P65090	51218-45-2	3.2	ng/L	RLDQC	Sandstrom and others, 2015
Metolachlor hydroxy morpholinone	Pesticide	NWQL	LC/MS-MS	P68649	61520-54-5	10	ng/L	RLDQC	Sandstrom and others, 2015
Metolachlor oxanilic acid	Pesticide	NWQL	LC/MS-MS	P68650	152019-73-3	149	ng/L	RLDQC	Sandstrom and others, 2015
Metolachlor sulfonic acid	Pesticide	NWQL	LC/MS-MS	P68651	171118-09-5	68	ng/L	RLDQC	Sandstrom and others, 2015
Metribuzin	Pesticide	NWQL	LC/MS-MS	P68652	21087-64-9	20	ng/L	RLDQC	Sandstrom and others, 2015
Metribuzin DK	Pesticide	NWQL	LC/MS-MS	P68653	56507-37-0	236	ng/L	RLDQC	Sandstrom and others, 2015
Molinate	Pesticide	NWQL	LC/MS-MS	P65091	2212-67-1	28	ng/L	RLDQC	Sandstrom and others, 2015
Myclobutanil	Pesticide	NWQL	LC/MS-MS	P66632	88671-89-0	7.0	ng/L	RLDQC	Sandstrom and others, 2015
N-(3,4-Dichlorophenyl)-N'-methylurea	Pesticide	NWQL	LC/MS-MS	P68231	3567-62-2	5	ng/L	RLDQC	Sandstrom and others, 2015
Naled	Pesticide	NWQL	LC/MS-MS	P68654	300-76-5	56	ng/L	RLDQC	Sandstrom and others, 2015
Nicosulfuron	Pesticide	NWQL	LC/MS-MS	P61685	111991-09-4	12	ng/L	RLDQC	Sandstrom and others, 2015
Norflurazon	Pesticide	NWQL	LC/MS-MS	P67685	27314-13-2	3.4	ng/L	RLDQC	Sandstrom and others, 2015
Novaluron	Pesticide	NWQL	LC/MS-MS	P68655	116714-46-6	50	ng/L	RLDQC	Sandstrom and others, 2015
O-Ethyl S-methyl S-propyl phosphorodithioate	Pesticide	NWQL	LC/MS-MS	P68657	76936-72-6	3.0	ng/L	RLDQC	Sandstrom and others, 2015
O-Ethyl-O-methyl-S-propylphosphorothioate	Pesticide	NWQL	LC/MS-MS	P68597	76960-87-7	5.0	ng/L	RLDQC	Sandstrom and others, 2015
O-Ethyl-S-propyl phosphorothioate	Pesticide	NWQL	LC/MS-MS	P68658	31110-62-0	64	ng/L	RLDQC	Sandstrom and others, 2015
Omethoate (Dimethoate oxon)	Pesticide	NWQL	LC/MS-MS	P68661	1113-02-6	2.0	ng/L	RLDQC	Sandstrom and others, 2015
Orthosulfamuron	Pesticide	NWQL	LC/MS-MS	P68662	213464-77-8	6.0	ng/L	RLDQC	Sandstrom and others, 2015
Oryzalin	Pesticide	NWQL	LC/MS-MS	P68663	19044-88-3	12	ng/L	RLDQC	Sandstrom and others, 2015
Oxamyl	Pesticide	NWQL	LC/MS-MS	P68664	23135-22-0	2.0	ng/L	RLDQC	Sandstrom and others, 2015
Oxamyl oxime	Pesticide	NWQL	LC/MS-MS	P68665	30558-43-1	5.0	ng/L	RLDQC	Sandstrom and others, 2015
Oxyfluorfen	Pesticide	NWQL	LC/MS-MS	P65093	42874-03-3	500	ng/L	RLDQC	Sandstrom and others, 2015
Paraoxon	Pesticide	NWQL	LC/MS-MS	P68666	311-45-5	3.4	ng/L	RLDQC	Sandstrom and others, 2015
Pendimethalin	Pesticide	NWQL	LC/MS-MS	P65098	40487-42-1	10	ng/L	RLDQC	Sandstrom and others, 2015
Phorate	Pesticide	NWQL	LC/MS-MS	P68668	298-02-2	11	ng/L	RLDQC	Sandstrom and others, 2015
Phorate oxon	Pesticide	NWQL	LC/MS-MS	P68669	2600-69-3	55	ng/L	RLDQC	Sandstrom and others, 2015
Phorate oxon sulfone	Pesticide	NWQL	LC/MS-MS	P68670	2588-06-9	20	ng/L	RLDQC	Sandstrom and others, 2015
Phorate oxon sulfoxide	Pesticide	NWQL	LC/MS-MS	P68671	2588-05-8	7.0	ng/L	RLDQC	Sandstrom and others, 2015
Phorate sulfone	Pesticide	NWQL	LC/MS-MS	P68672	2588-04-7	36	ng/L	RLDQC	Sandstrom and others, 2015
Phorate sulfoxide	Pesticide	NWQL	LC/MS-MS	P68673	2588-03-6	4.6	ng/L	RLDQC	Sandstrom and others, 2015
Phthalazinone	Pesticide	NWQL	LC/MS-MS	P68675	90004-07-2	15	ng/L	RLDQC	Sandstrom and others, 2015
Piperonyl butoxide	Pesticide	NWQL	LC/MS-MS	P65102	51-03-6	25	ng/L	RLDQC	Sandstrom and others, 2015
Profenofos	Pesticide	NWQL	LC/MS-MS	P68676	41198-08-7	3.0	ng/L	RLDQC	Sandstrom and others, 2015
Prometon	Pesticide	NWQL	LC/MS-MS	P67702	1610-18-0	4.0	ng/L	RLDQC	Sandstrom and others, 2015
Prometryn	Pesticide	NWQL	LC/MS-MS	P65103	7287-19-6	4.2	ng/L	RLDQC	Sandstrom and others, 2015
Propanil	Pesticide	NWQL	LC/MS-MS	P66641	709-98-8	12	ng/L	RLDQC	Sandstrom and others, 2015
Propargite	Pesticide	NWQL	LC/MS-MS	P68677	2312-35-8	2.0	ng/L	RLDQC	Sandstrom and others, 2015
Propazine	Pesticide	NWQL	LC/MS-MS	P68678	139-40-2	3.2	ng/L	RLDQC	Sandstrom and others, 2015
Propiconazole	Pesticide	NWQL	LC/MS-MS	P66643	60207-90-1	6.0	ng/L	RLDQC	Sandstrom and others, 2015
Propoxur	Pesticide	NWQL	LC/MS-MS	P68679	114-26-1	3.2	ng/L	RLDQC	Sandstrom and others, 2015
Propyzamide	Pesticide	NWQL	LC/MS-MS	P67706	23950-58-5	2.4	ng/L	RLDQC	Sandstrom and others, 2015
Prosulfuron	Pesticide	NWQL	LC/MS-MS	P61687	94125-34-5	10	ng/L	RLDQC	Sandstrom and others, 2015
Pyraclostrobin	Pesticide	NWQL	LC/MS-MS	P66646	175013-18-0	2.4	ng/L	RLDQC	Sandstrom and others, 2015
Pyridaben	Pesticide	NWQL	LC/MS-MS	P68682	96489-71-3	2.4	ng/L	RLDQC	Sandstrom and others, 2015
Pyriproxyfen	Pesticide	NWQL	LC/MS-MS	P68683	95737-68-1	3	ng/L	RLDQC	Sandstrom and others, 2015
sec-Acetochlor oxanilic acid	Pesticide	NWQL	LC/MS-MS	P68684	152019-74-4	55	ng/L	RLDQC	Sandstrom and others, 2015
Siduron	Pesticide	NWQL	LC/MS-MS	P68686	1982-49-6	5.0	ng/L	RLDQC	Sandstrom and others, 2015
Simazine	Pesticide	NWQL	LC/MS-MS	P65105	122-34-9	7.2	ng/L	RLDQC	Sandstrom and others, 2015
Sulfentrazone	Pesticide	NWQL	LC/MS-MS	P68687	122836-35-5	18	ng/L	RLDQC	Sandstrom and others, 2015
Sulfometuron-methyl	Pesticide	NWQL	LC/MS-MS	P68688	74222-97-2	4.0	ng/L	RLDQC	Sandstrom and others, 2015
Sulfosulfuron	Pesticide	NWQL	LC/MS-MS	P68689	141776-32-1	11	ng/L	RLDQC	Sandstrom and others, 2015
Tebuconazole	Pesticide	NWQL	LC/MS-MS	P66649	107534-96-3	15	ng/L	RLDQC	Sandstrom and others, 2015
Tebufenozide	Pesticide	NWQL	LC/MS-MS	P68692	112410-23-8	2.0	ng/L	RLDQC	Sandstrom and others, 2015
Tebupirimfos oxon	Pesticide	NWQL	LC/MS-MS	P68694	-	2.0	ng/L	RLDQC	Sandstrom and others, 2015
Tebupirimphos	Pesticide	NWQL	LC/MS-MS	P68693	96182-53-5	2.0	ng/L	RLDQC	Sandstrom and others, 2015
Tebuthiuron	Pesticide	NWQL	LC/MS-MS	P68695	34014-18-1	3.0	ng/L	RLDQC	Sandstrom and others, 2015
Tebuthiuron TP 104	Pesticide	NWQL	LC/MS-MS	P68575	59962-53-7	5.6	ng/L	RLDQC	Sandstrom and others, 2015
Tebuthiuron TP 109	Pesticide	NWQL	LC/MS-MS	P68621	59962-54-8	11	ng/L	RLDQC	Sandstrom and others, 2015
Tebuthiuron TP 109 (OH)	Pesticide	NWQL	LC/MS-MS	P68697	139888-73-6	38	ng/L	RLDQC	Sandstrom and others, 2015
Tebuthiuron TP el108	Pesticide	NWQL	LC/MS-MS	P68696	39222-73-6	10	ng/L	RLDQC	Sandstrom and others, 2015
Terbacil	Pesticide	NWQL	LC/MS-MS	P68698	5902-51-2	21	ng/L	RLDQC	Sandstrom and others, 2015
Terbufos	Pesticide	NWQL	LC/MS-MS	P68699	13071-79-9	6.8	ng/L	RLDQC	Sandstrom and others, 2015
Terbufos oxon	Pesticide	NWQL	LC/MS-MS	P68700	56070-14-5	4.0	ng/L	RLDQC	Sandstrom and others, 2015
Terbufos oxon sulfone	Pesticide	NWQL	LC/MS-MS	P68701	56070-15-6	11	ng/L	RLDQC	Sandstrom and others, 2015
Terbufos oxon sulfoxide	Pesticide	NWQL	LC/MS-MS	P68702	56165-57-2	4.0	ng/L	RLDQC	Sandstrom and others, 2015
Terbufos sulfone	Pesticide	NWQL	LC/MS-MS	P68703	56070-16-7	11	ng/L	RLDQC	Sandstrom and others, 2015
Terbufos sulfoxide	Pesticide	NWQL	LC/MS-MS	P68704	10548-10-4	3.0	ng/L	RLDQC	Sandstrom and others, 2015
Terbuthylazine	Pesticide	NWQL	LC/MS-MS	P66651	5915-41-3	3.6	ng/L	RLDQC	Sandstrom and others, 2015
Tetraconazole	Pesticide	NWQL	LC/MS-MS	P66654	112281-77-3	7.0	ng/L	RLDQC	Sandstrom and others, 2015
Thiobencarb	Pesticide	NWQL	LC/MS-MS	P65107	28249-77-6	4.2	ng/L	RLDQC	Sandstrom and others, 2015
trans-Permethrin	Pesticide	NWQL	LC/MS-MS	P68708	61949-77-7	3.8	ng/L	RLDQC	Sandstrom and others, 2015
Triallate	Pesticide	NWQL	LC/MS-MS	P68710	-	12	ng/L	RLDQC	Sandstrom and others, 2015
Tribufos	Pesticide	NWQL	LC/MS-MS	P68711	78-48-8	2.0	ng/L	RLDQC	Sandstrom and others, 2015
Triclopyr	Pesticide	NWQL	LC/MS-MS	P68712	55335-06-3	88	ng/L	RLDQC	Sandstrom and others, 2015
Trifloxystrobin	Pesticide	NWQL	LC/MS-MS	P66660	141517-21-7	2.8	ng/L	RLDQC	Sandstrom and others, 2015
1,1,1-Trichloro-2-propanone	DBP/Propanones	OCRL	GC-MS	P51330	918-00-3	0.500	ug/L	MDL	Hladik and others, 2014
1,1-Dichloro-2-propanone	DBP/Propanones	OCRL	GC-MS	P80336	513-88-2	0.500	ug/L	MDL	Hladik and others, 2014
Bromoacetonitrile	DBP/Haloacetonitriles	OCRL	GC-MS	P51320	590-17-0	0.100	ug/L	MDL	Hladik and others, 2014
Bromochloroacetonitrile	DBP/Haloacetonitriles	OCRL	GC-MS	P51321	83463-62-1	1.00	ug/L	MDL	Hladik and others, 2014
Bromochloroiodomethane	DBP/Trihalomethanes	OCRL	GC-MS	P51307	34970-00-8	0.050	ug/L	MDL	Hladik and others, 2014
Bromochloronitromethane	DBP/Halonitromethanes	OCRL	GC-MS	P51313	135531-25-8	1.00	ug/L	MDL	Hladik and others, 2014
Bromodichloromethane	DBP/Trihalomethanes	OCRL	GC-MS	P34328	75-27-4	0.050	ug/L	MDL	Hladik and others, 2014
Bromodiiodomethane	DBP/Trihalomethanes	OCRL	GC-MS	P51308	557-95-9	0.050	ug/L	MDL	Hladik and others, 2014
Bromoform (tribromomethane)	DBP/Trihalomethanes	OCRL	GC-MS	P34288	75-25-2	0.050	ug/L	MDL	Hladik and others, 2014
Bromonitromethane	DBP/Halonitromethanes	OCRL	GC-MS	P51315	563-70-2	1.00	ug/L	MDL	Hladik and others, 2014
Bromopicrin (Tribromonitromethane)	DBP/Halonitromethanes	OCRL	GC-MS	P51319	464-10-8	1.00	ug/L	MDL	Hladik and others, 2014
Chlorodiiodomethane	DBP/Trihalomethanes	OCRL	GC-MS	P51309	593-71-5	0.050	ug/L	MDL	Hladik and others, 2014
Chloroform (trichloromethane)	DBP/Trihalomethanes	OCRL	GC-MS	P34316	67-66-3	0.050	ug/L	MDL	Hladik and others, 2014
Chloropicrin (Trichloronitromethane)	DBP/Halonitromethanes	OCRL	GC-MS	P50319	76-06-2	1.00	ug/L	MDL	Hladik and others, 2014
Dibromoacetonitrile	DBP/Haloacetonitriles	OCRL	GC-MS	P51323	3252-43-5	1.00	ug/L	MDL	Hladik and others, 2014
Dibromochloromethane	DBP/Trihalomethanes	OCRL	GC-MS	P34307	124-48-1	0.050	ug/L	MDL	Hladik and others, 2014
Dibromoiodomethane	DBP/Trihalomethanes	OCRL	GC-MS	P51310	563-94-2	0.050	ug/L	MDL	Hladik and others, 2014
Dichloroacetonitrile	DBP/Haloacetonitriles	OCRL	GC-MS	P51325	107-14-2	0.100	ug/L	MDL	Hladik and others, 2014
Dichloroiodomethane	DBP/Trihalomethanes	OCRL	GC-MS	P51311	594-04-7	0.050	ug/L	MDL	Hladik and others, 2014
Dichloronitromethane	DBP/Halonitromethanes	OCRL	GC-MS	P51318	7119-89-3	0.100	ug/L	MDL	Hladik and others, 2014
Iodoform (triiodomethane)	DBP/Trihalomethanes	OCRL	GC-MS	P51312	75-47-8	0.100	ug/L	MDL	Hladik and others, 2014
Trichloroacetonitrile	DBP/Haloacetonitriles	OCRL	GC-MS	P51327	545-06-2	0.100	ug/L	MDL	Hladik and others, 2014
pH	Field measurement	Field personnel	Multi-parameter meter	P00400	-	0.01	std units	MRL	National Field Manual, variously dated
Specific conductance	Field measurement	Field personnel	Multi-parameter meter	P00095	-	5.00	uS/cm	MRL	National Field Manual, variously dated
Temperature	Field measurement	Field personnel	Multi-parameter meter	P00010	-	0.100	degrees C	MRL	National Field Manual, variously dated
Alkalinity	Alkalinity	RCL	Titration	P00421	-	2	mg/L	DLBLK	Fishman and Friedman, 1989
Aluminum	Trace element	RCL	ICP-OES	P01105	7429-90-5	0.002	mg/L	MDL	EPA, 2014
Antimony	Trace element	RCL	ICP-OES	P01097	7440-36-0	0.02	mg/L	MDL	EPA, 2014
Arsenic	Trace element	RCL	ICP-OES	P00978	7440-38-2	0.02	ug/L	MDL	EPA, 2014
Barium	Trace element	RCL	ICP-OES	P01007	7440-39-3	0.0005	mg/L	MDL	EPA, 2014
Beryllium	Trace element	RCL	ICP-OES	P00998	7440-41-7	0.0005	mg/L	MDL	EPA, 2014
Boron	Trace element	RCL	ICP-OES	P00999	7440-42-8	0.02	mg/L	MDL	EPA, 2014
Bromide	Trace element	RCL	ICP-OES	P71870	24959-67-9	0.01	mg/L	MDL	EPA, 2014
Cadmium	Trace element	RCL	ICP-OES	P01113	7440-43-9	0.001	mg/L	MDL	EPA, 2014
Calcium	Cation	RCL	ICP-OES	P00916	7440-70-2	0.02	mg/L	MDL	EPA, 2014
Chloride	Anion	RCL	IC	P00940	16887-00-6	0.1	mg/L	MDL	EPA, 2014
Chromium	Trace element	RCL	ICP-OES	P01034	7440-47-3	0.2	ug/L	MDL	EPA, 2014
Cobalt	Trace element	RCL	ICP-OES	P01037	7440-48-4	0.004	mg/L	MDL	EPA, 2014
Copper	Trace element	RCL	ICP-OES	P01042	7440-50-8	0.002	mg/L	MDL	EPA, 2014
Fluoride	Trace element	RCL	ICP-OES	P00950	16984-48-8	0.01	mg/L	MDL	EPA, 2014
Hexavalent chromium	Trace element	RCL	Cation exchange	P78247	18540-29-9	0.2	ug/L	MDL	Ball and McCleskey, 2003
Iron	Trace element	RCL	ICP-OES	P01045	7439-89-6	0.01	mg/L	MDL	EPA, 2014
Lead	Trace element	RCL	ICP-OES	P01051	7439-92-1	0.5	ug/L	MDL	Hergenreder, 2011
Lithium	Trace element	RCL	ICP-OES	P01132	7439-93-2	0.001	mg/L	MDL	EPA, 2014
Magnesium	Cation	RCL	ICP-OES	P00921	7439-95-4	0.003	mg/L	MDL	EPA, 2014
Manganese	Trace element	RCL	ICP-OES	P01055	7439-96-5	0.001	mg/L	MDL	EPA, 2014
Molybdemum	Trace element	RCL	ICP-OES	P01062	7439-98-7	0.002	mg/L	MDL	EPA, 2014
Nickel	Trace element	RCL	ICP-OES	P01067	7440-02-0	0.003	mg/L	MDL	EPA, 2014
Nitrate	Nutrient	RCL	ICP-OES	P00618	-	0.1	mg/L	MDL	EPA, 2014
Phosphorus	Nutrient	RCL	IC	P52527	7723-14-0	0.05	mg/L	MDL	EPA, 2014
Potassium	Cation	RCL	ICP-OES	P00937	7440-09-7	0.02	mg/L	MDL	EPA, 2014
Selenium	Trace element	RCL	AAS	P01147	7782-49-2	2	ug/L	MDL	PerkinElmer, 2011
Silica	Anion	RCL	ICP-OES	P00956	7631-86-9	0.2	mg/L	MDL	EPA, 2014
Sodium	Cation	RCL	ICP-OES	P00923	7440-23-5	0.07	mg/L	MDL	EPA, 2014
Strontium	Trace element	RCL	ICP-OES	P01082	7440-24-6	0.0005	mg/L	MDL	EPA, 2014
Sulfate	Anion	RCL	IC	P00945	18785-72-3	0.1	mg/L	MDL	EPA, 2014
Uranium	Trace element	RCL	ICP-OES	P22703	7440-61-1	0.007	mg/L	MDL	EPA, 2014
Vanadium	Trace element	RCL	ICP-OES	P00985	7440-62-2	0.001	mg/L	MDL	EPA, 2014
Zinc	Trace element	RCL	ICP-OES	P01092	7440-66-6	0.001	mg/L	MDL	EPA, 2014
11-Chloroeicosafluoro-3-oxaundecane-1-sulfonate (11Cl-PF3OUds)	PFAS	NWQL	LC/MS-MS	P54273	763051-92-9	9.5	ng/L	RLDQC	Kolpin and others, 2021, Supporting Information
1H,1H,2H,2H-Perfluorohexane sulfonate (4:2) (4:2 FTS)	PFAS	NWQL	LC/MS-MS	P54268	757124-72-4	18.9	ng/L	RLDQC	Kolpin and others, 2021, Supporting Information
1H,1H,2H,2H-Perfluorohexane sulfonate (6:2) (6:2 FTS)	PFAS	NWQL	LC/MS-MS	P54269	27619-97-2	48.0	ng/L	RLDQC	Kolpin and others, 2021, Supporting Information
1H,1H,2H,2H-Perfluorohexane sulfonate (8:2) (8:2 FTS)	PFAS	NWQL	LC/MS-MS	P54270	39108-34-4	19.4	ng/L	RLDQC	Kolpin and others, 2021, Supporting Information
9-Chlorohexadecafluoro-3-oxanonane-1-sulfonate (9Cl-PF3ONS)	PFAS	NWQL	LC/MS-MS	P54262	756426-58-1	47.1	ng/L	RLDQC	Kolpin and others, 2021, Supporting Information
Perfluorobutane sulfonamide (FBSA)	PFAS	NWQL	LC/MS-MS	P54264	30334-69-1	202	ng/L	RLDQC	Kolpin and others, 2021, Supporting Information
Perfluoro-1-hexanesulfonamide (FHx-SA)	PFAS	NWQL	LC/MS-MS	P54265	41997-13-1	50.5	ng/L	RLDQC	Kolpin and others, 2021, Supporting Information
Perfluoro-1-octanesulfonamide (FOSA)	PFAS	NWQL	LC/MS-MS	P54263	754-91-6	10.0	ng/L	RLDQC	Kolpin and others, 2021, Supporting Information
Hexafluoropropylene oxide dimer acid (HFPO-DA)(GenX)	PFAS	NWQL	LC/MS-MS	P54260	13252-13-6	10.1	ng/L	RLDQC	Kolpin and others, 2021, Supporting Information
4,8-Dioxa-3H-perfluorononanoate (NaDONA, ADONA)	PFAS	NWQL	LC/MS-MS	P54261	919005-14-4	1.9	ng/L	RLDQC	Kolpin and others, 2021, Supporting Information
N-ethyl perfluorooctanesulfonamidoacetate (N-EtFOSAA)	PFAS	NWQL	LC/MS-MS	P54267	2991-50-6	7.8	ng/L	RLDQC	Kolpin and others, 2021, Supporting Information
N-Ethylperfluorooctane-1-sulfonamide (N-EtFOSA-M)	PFAS	NWQL	LC/MS-MS	P54275	4151-50-2	10.1	ng/L	RLDQC	Kolpin and others, 2021, Supporting Information
N-methylperfluorooctane sulfonamidoacetate (N-MeFOSAA)	PFAS	NWQL	LC/MS-MS	P54266	2355-31-9	15.4	ng/L	RLDQC	Kolpin and others, 2021, Supporting Information
N-Methylperfluorooctanesulfonamide (N-MeFOSA-M)	PFAS	NWQL	LC/MS-MS	P54274	31506-32-8	20.2	ng/L	RLDQC	Kolpin and others, 2021, Supporting Information
Perfluorobutyrate (PFBA)	PFAS	NWQL	LC/MS-MS	P54251	375-22-4	20.2	ng/L	RLDQC	Kolpin and others, 2021, Supporting Information
Perfluoro-1-butanesulfonate (PFBS)	PFAS	NWQL	LC/MS-MS	P54244	375-73-5	9.0	ng/L	RLDQC	Kolpin and others, 2021, Supporting Information
Perfluoro-n-decanoate (PFDA)	PFAS	NWQL	LC/MS-MS	P54257	83-89-6	5.1	ng/L	RLDQC	Kolpin and others, 2021, Supporting Information
Perfluorododecanoate (PFDoDA)	PFAS	NWQL	LC/MS-MS	P54259	307-55-14	10.1	ng/L	RLDQC	Kolpin and others, 2021, Supporting Information
Perfluoro-1-decanesulfonate (PFDS)	PFAS	NWQL	LC/MS-MS	P54250	335-77-3	19.5	ng/L	RLDQC	Kolpin and others, 2021, Supporting Information
Perfluoro-n-heptanoate (PFHpA)	PFAS	NWQL	LC/MS-MS	P54254	375-85-9	10.1	ng/L	RLDQC	Kolpin and others, 2021, Supporting Information
Perfluoro-1-heptanesulfonate (PFHpS)	PFAS	NWQL	LC/MS-MS	P54247	375-92-8	9.6	ng/L	RLDQC	Kolpin and others, 2021, Supporting Information
Perfluoro-n-hexanoate (PFHxA)	PFAS	NWQL	LC/MS-MS	P54253	307-24-4	50.5	ng/L	RLDQC	Kolpin and others, 2021, Supporting Information
Perfluoro-1-hexanesulfonate (PFHxS)(linear)	PFAS	NWQL	LC/MS-MS	P54278	355-46-4	7.5	ng/L	RLDQC	Kolpin and others, 2021, Supporting Information
Perfluoro-1-hexanesulfonate (PFHxS)(branched)	PFAS	NWQL	LC/MS-MS	P54246	355-46-4	17.5	ng/L	RLDQC	Kolpin and others, 2021, Supporting Information
Perfluoro-n-nonanoate (PFNA)	PFAS	NWQL	LC/MS-MS	P54256	375-95-1	20.2	ng/L	RLDQC	Kolpin and others, 2021, Supporting Information
Perfluoro-1-nonanesulfonate (PFNS)	PFAS	NWQL	LC/MS-MS	P54249	68259-12-1	9.7	ng/L	RLDQC	Kolpin and others, 2021, Supporting Information
Perfluoro-n-octanoate (PFOA)	PFAS	NWQL	LC/MS-MS	P54255	335-67-1	5.1	ng/L	RLDQC	Kolpin and others, 2021, Supporting Information
Perfluorooctanesulfonate (PFOS)(linear)	PFAS	NWQL	LC/MS-MS	P54248	1763-23-1	14.8	ng/L	RLDQC	Kolpin and others, 2021, Supporting Information
Perfluorooctanesulfonate (PFOS)(branched)	PFAS	NWQL	LC/MS-MS	P54280	1763-23-1	39.6	ng/L	RLDQC	Kolpin and others, 2021, Supporting Information
Perfluoro-n-pentanoate (PFPeA)	PFAS	NWQL	LC/MS-MS	P54252	2706-90-3	5.1	ng/L	RLDQC	Kolpin and others, 2021, Supporting Information
Perfluoro-1-pentanesulfonate (PFPeS)	PFAS	NWQL	LC/MS-MS	P54245	2706-91-4	9.5	ng/L	RLDQC	Kolpin and others, 2021, Supporting Information
Perfluoro-n-tetradecanoate (PFTeDA)	PFAS	NWQL	LC/MS-MS	P54272	376-06-7	10.1	ng/L	RLDQC	Kolpin and others, 2021, Supporting Information
Perfluoro-n-tridecanoate (PFTrDA)	PFAS	NWQL	LC/MS-MS	P54271	72629-94-8	10.1	ng/L	RLDQC	Kolpin and others, 2021, Supporting Information
Perfluoro-n-undecanoate (PFUnDA)	PFAS	NWQL	LC/MS-MS	P54258	2058-94-8	10.1	ng/L	RLDQC	Kolpin and others, 2021, Supporting Information
1,1,1,2-Tetrachloroethane	Volatile organic compound	NWQL	GC/MS	P77562	630-20-6	0.04	ug/L	RLDQC	Rose and others, 2016
1,1,1-Trichloroethane	Volatile organic compound	NWQL	GC/MS	P34506	71-55-6	0.03	ug/L	RLDQC	Rose and others, 2016
1,1,2-Trichloroethane	Volatile organic compound	NWQL	GC/MS	P34511	79-00-5	0.046	ug/L	RLDQC	Rose and others, 2016
1,1-Dichloroethane	Volatile organic compound	NWQL	GC/MS	P34496	75-34-3	0.044	ug/L	RLDQC	Rose and others, 2016
1,1-Dichloroethene	Volatile organic compound	NWQL	GC/MS	P34501	75-35-4	0.025	ug/L	RLDQC	Rose and others, 2016
1,1-Difluoroethane	Volatile organic compound	NWQL	GC/MS	P49538	75-37-6	0.025	ug/L	RLDQC	Rose and others, 2016
1,2,3,4-Tetrahydronapthalene	Volatile organic compound	NWQL	GC/MS	P77323	119-64-2	0.08	ug/L	RLDQC	Rose and others, 2016
1,2,4-Trichlorobenzene	Volatile organic compound	NWQL	GC/MS	P34551	120-82-1	0.08	ug/L	RLDQC	Rose and others, 2016
1,2,4-Trimethylbenzene	Volatile organic compound	NWQL	GC/MS	P77222	95-63-6	0.032	ug/L	RLDQC	Rose and others, 2016
1,2-Dichloro-1,1,2,2-tetrafluoroethane	Volatile organic compound	NWQL	GC/MS	P50985	76-14-2	0.03	ug/L	RLDQC	Rose and others, 2016
1,2-Dichlorobenzene	Volatile organic compound	NWQL	GC/MS	P34536	95-50-1	0.028	ug/L	RLDQC	Rose and others, 2016
1,2-Dichloroethane	Volatile organic compound	NWQL	GC/MS	P32103	107-06-2	0.08	ug/L	RLDQC	Rose and others, 2016
1,3-Butadiene	Volatile organic compound	NWQL	GC/MS	P68726	106-99-0	0.08	ug/L	RLDQC	Rose and others, 2016
1,4-Dichlorobenzene	Volatile organic compound	NWQL	GC/MS	P34571	106-46-7	0.026	ug/L	RLDQC	Rose and others, 2016
1-Chloro-1,1-difluoroethane	Volatile organic compound	NWQL	GC/MS	P85668	75-68-3	0.08	ug/L	MRL	Rose and others, 2016
2,2-Dichloro-1,1,1-trifluoroethane	Volatile organic compound	NWQL	GC/MS	P62174	306-83-2	0.025	ug/L	RLDQC	Rose and others, 2016
Benzene	Volatile organic compound	NWQL	GC/MS	P34030	71-43-2	0.026	ug/L	RLDQC	Rose and others, 2016
Bromochloromethane	Volatile organic compound	NWQL	GC/MS	P77297	74-97-5	0.06	ug/L	RLDQC	Rose and others, 2016
Bromodichloromethane	Volatile organic compound	NWQL	GC/MS	P32101	75-27-4	0.034	ug/L	RLDQC	Rose and others, 2016
Bromomethane	Volatile organic compound	NWQL	GC/MS	P34413	74-83-9	0.2	ug/L	RLDQC	Rose and others, 2016
Butane	Volatile organic compound	NWQL	GC/MS	P81563	106-97-8	0.08	ug/L	RLDQC	Rose and others, 2016
Carbon disulfide	Volatile organic compound	NWQL	GC/MS	P77041	75-15-0	0.1	ug/L	RLDQC	Rose and others, 2016
Chlorobenzene	Volatile organic compound	NWQL	GC/MS	P34301	108-90-7	0.026	ug/L	RLDQC	Rose and others, 2016
Chlorodifluoromethane	Volatile organic compound	NWQL	GC/MS	P45028	75-45-6	0.04	ug/L	RLDQC	Rose and others, 2016
Chloromethane	Volatile organic compound	NWQL	GC/MS	P34418	74-87-3	0.2	ug/L	MRL	Rose and others, 2016
cis-1,2-Dichloroethene	Volatile organic compound	NWQL	GC/MS	P77093	156-59-2	0.025	ug/L	RLDQC	Rose and others, 2016
cis-1,3-Dichloropropene	Volatile organic compound	NWQL	GC/MS	P34704	10061-01-5	0.1	ug/L	RLDQC	Rose and others, 2016
Dibromochloromethane	Volatile organic compound	NWQL	GC/MS	P32105	124-48-1	0.12	ug/L	RLDQC	Rose and others, 2016
Dichlorofluoromethane	Volatile organic compound	NWQL	GC/MS	P77119	75-43-4	0.05	ug/L	RLDQC	Rose and others, 2016
Dichloromethane	Volatile organic compound	NWQL	GC/MS	P34423	75-09-2	0.04	ug/L	MRL	Rose and others, 2016
Ethylbenzene	Volatile organic compound	NWQL	GC/MS	P34371	100-41-4	0.036	ug/L	RLDQC	Rose and others, 2016
Hexane	Volatile organic compound	NWQL	GC/MS	P81590	110-54-3	0.068	ug/L	RLDQC	Rose and others, 2016
m- and p-Xylene	Volatile organic compound	NWQL	GC/MS	P85795	179601-23-1	0.08	ug/L	RLDQC	Rose and others, 2016
Methyl tert-butyl ether	Volatile organic compound	NWQL	GC/MS	P78032	1634-04-4	0.1	ug/L	RLDQC	Rose and others, 2016
n-Pentane	Volatile organic compound	NWQL	GC/MS	P81604	109-66-0	0.066	ug/L	RLDQC	Rose and others, 2016
n-Propylbenzene	Volatile organic compound	NWQL	GC/MS	P77224	103-65-1	0.036	ug/L	RLDQC	Rose and others, 2016
Naphthalene	Volatile organic compound	NWQL	GC/MS	P34696	91-20-3	0.26	ug/L	RLDQC	Rose and others, 2016
o-Xylene	Volatile organic compound	NWQL	GC/MS	P77135	95-47-6	0.032	ug/L	RLDQC	Rose and others, 2016
sec-Butylbenzene	Volatile organic compound	NWQL	GC/MS	P77350	135-98-8	0.034	ug/L	RLDQC	Rose and others, 2016
Styrene	Volatile organic compound	NWQL	GC/MS	P77128	100-42-5	0.042	ug/L	MRL	Rose and others, 2016
Tetrachloroethylene	Volatile organic compound	NWQL	GC/MS	P34475	127-18-4	0.058	ug/L	RLDQC	Rose and others, 2016
Tetrachloromethane	Volatile organic compound	NWQL	GC/MS	P32102	56-23-5	0.06	ug/L	RLDQC	Rose and others, 2016
Toluene	Volatile organic compound	NWQL	GC/MS	P34010	108-88-3	0.2	ug/L	MRL	Rose and others, 2016
trans-1,2-Dichloroethylene	Volatile organic compound	NWQL	GC/MS	P34546	156-60-5	0.025	ug/L	RLDQC	Rose and others, 2016
trans-1,3-Dichloropropene	Volatile organic compound	NWQL	GC/MS	P34699	10061-02-6	0.1	ug/L	RLDQC	Rose and others, 2016
Tribromomethane	Volatile organic compound	NWQL	GC/MS	P32104	75-25-2	0.14	ug/L	RLDQC	Rose and others, 2016
Trichloroethylene	Volatile organic compound	NWQL	GC/MS	P39180	79-01-6	0.025	ug/L	RLDQC	Rose and others, 2016
Trichloromethane	Volatile organic compound	NWQL	GC/MS	P32106	67-66-3	0.03	ug/L	RLDQC	Rose and others, 2016
Vinyl chloride	Volatile organic compound	NWQL	GC/MS	P39175	75-01-4	0.06	ug/L	RLDQC	Rose and others, 2016
1,1-Dichloro-2-propanone	Volatile organic compound	NWQL	GC/MS	P80336	513-88-2	0.24	ug/L	RLDQC	Rose and others, 2016
1,2,3-Trichloropropane	Volatile organic compound	NWQL	GC/MS	P77443	96-18-4	0.006	ug/L	RLDQC	Rose and others, 2016
1,2-Dibromo-3-chloropropane	Volatile organic compound	NWQL	GC/MS	P82625	96-12-8	0.020	ug/L	RLDQC	Rose and others, 2016
1,2-Dibromoethane	Volatile organic compound	NWQL	GC/MS	P77651	106-93-4	0.004	ug/L	RLDQC	Rose and others, 2016
1,2-Dichloropropane	Volatile organic compound	NWQL	GC/MS	P34541	78-87-5	0.004	ug/L	RLDQC	Rose and others, 2016
1,3-Dioxolane	Volatile organic compound	NWQL	GC/MS	P81583	646-06-0	0.38	ug/L	RLDQC	Rose and others, 2016
1,4-Dioxane	Volatile organic compound	NWQL	GC/MS	P81582	123-91-1	0.2	ug/L	RLDQC	Rose and others, 2016
1-octanol	Volatile organic compound	NWQL	GC/MS	P77310	111-87-5	1.8	ug/L	RLDQC	Rose and others, 2016
1Methoxy-4(2-propenyl)benzene	Volatile organic compound	NWQL	GC/MS	P68066	140-67-0	0.92	ug/L	RLDQC	Rose and others, 2016
2-ethoxyethyl acetate	Volatile organic compound	NWQL	GC/MS	P68728	111-15-9	5.4	ug/L	RLDQC	Rose and others, 2016
2-hexanone, 5-methyl-	Volatile organic compound	NWQL	GC/MS	P77179	110-12-3	0.022	ug/L	RLDQC	Rose and others, 2016
2-Nitropropane	Volatile organic compound	NWQL	GC/MS	P77076	79-46-9	0.12	ug/L	RLDQC	Rose and others, 2016
2-pentanol, 4-methyl-	Volatile organic compound	NWQL	GC/MS	P77113	108-11-2	0.2	ug/L	RLDQC	Rose and others, 2016
2-Propen-1-ol	Volatile organic compound	NWQL	GC/MS	P68729	107-18-6	7.8	ug/L	RLDQC	Rose and others, 2016
4-heptanone, 2,6-dimethyl-	Volatile organic compound	NWQL	GC/MS	P77419	108-83-8	0.032	ug/L	RLDQC	Rose and others, 2016
acetate, ethyl	Volatile organic compound	NWQL	GC/MS	P81585	141-78-6	0.06	ug/L	RLDQC	Rose and others, 2016
acetate, isobutyl	Volatile organic compound	NWQL	GC/MS	P77201	110-19-0	0.028	ug/L	RLDQC	Rose and others, 2016
acetate, isopropyl	Volatile organic compound	NWQL	GC/MS	P45013	108-21-4	0.01	ug/L	RLDQC	Rose and others, 2016
acetate, propyl	Volatile organic compound	NWQL	GC/MS	P45022	109-60-4	0.032	ug/L	RLDQC	Rose and others, 2016
acetonitrile	Volatile organic compound	NWQL	GC/MS	P76997	75-05-8	0.8	ug/L	RLDQC	Rose and others, 2016
alpha-Terpineol	Volatile organic compound	NWQL	GC/MS	P68730	98-55-5	2.2	ug/L	RLDQC	Rose and others, 2016
Butanal	Volatile organic compound	NWQL	GC/MS	P68732	123-72-8	0.38	ug/L	RLDQC	Rose and others, 2016
butanol	Volatile organic compound	NWQL	GC/MS	P77034	71-36-3	0.8	ug/L	RLDQC	Rose and others, 2016
Chloropicrin	Volatile organic compound	NWQL	GC/MS	P77548	76-06-2	0.14	ug/L	RLDQC	Rose and others, 2016
cyclohexanone	Volatile organic compound	NWQL	GC/MS	P77097	108-94-1	1.2	ug/L	RLDQC	Rose and others, 2016
diethylamine, n-nitroso-	Volatile organic compound	NWQL	GC/MS	P78200	55-18-5	6.2	ug/L	RLDQC	Rose and others, 2016
Dimethoxymethane	Volatile organic compound	NWQL	GC/MS	P81578	109-87-5	0.044	ug/L	RLDQC	Rose and others, 2016
Hexachlorocyclopentadiene	Volatile organic compound	NWQL	GC/MS	P34386	77-47-4	10	ug/L	RLDQC	Rose and others, 2016
hexanol, 2-ethyl-	Volatile organic compound	NWQL	GC/MS	P77311	104-76-7	4.4	ug/L	MRL	Rose and others, 2016
Isophorone	Volatile organic compound	NWQL	GC/MS	P34408	78-59-1	2.4	ug/L	RLDQC	Rose and others, 2016
isopropyl alcohol	Volatile organic compound	NWQL	GC/MS	P77015	67-63-0	0.6	ug/L	RLDQC	Rose and others, 2016
Methyl acetate	Volatile organic compound	NWQL	GC/MS	P77032	79-20-9	0.14	ug/L	RLDQC	Rose and others, 2016
Methyl tert-butyl ether	Volatile organic compound	NWQL	GC/MS	P78032	1634-04-4	0.012	ug/L	RLDQC	Rose and others, 2016
n-Pentanal	Volatile organic compound	NWQL	GC/MS	P77061	110-62-3	0.054	ug/L	RLDQC	Rose and others, 2016
Nitrobenzene	Volatile organic compound	NWQL	GC/MS	P34447	98-95-3	1.4	ug/L	RLDQC	Rose and others, 2016
tert-Butyl alcohol	Volatile organic compound	NWQL	GC/MS	P77035	75-65-0	0.24	ug/L	RLDQC	Rose and others, 2016
trans-Crotonaldehyde	Volatile organic compound	NWQL	GC/MS	P68733	123-73-9	2.6	ug/L	RLDQC	Rose and others, 2016
Mycrocystins	Cyanotoxins	OGRL	ELISA	P65211	-		ug/L	LOQ	Loftin and others, 2016
Saxitoxins	Cyanotoxins	OGRL	ELISA	P89008	-	0.02	ug/L	LOQ	Loftin and others, 2016
Cylindrospermopsin	Cyanotoxins	OGRL	ELISA	P65190	143545-90-8	0.05	ug/L	LOQ	Loftin and others, 2016
Anatoxin-A	Cyanotoxins	OGRL	ELISA	P65191	64285-06-9	0.15	ug/L	LOQ	Loftin and others, 2016
#Table S2. Compound information for analyses performed by various laboratories for the U.S. Geological Survey (USGS) Environmental Health Program, Infrastructure Project, Tapwater Exposure Study, in North Dakota and South Dakota, 2019.
#Quantitation and method detection limits can be found in references cited.
#[NWIS, National Water Information System; CAS, Chemical Abstract Services; y, year; RL, reporting limit; NA, not available; OGRL, Organic Chemistry Research Laboratory, Lawrence, Kansas; RCL, Redox Chemistry Laboratory, Boulder, Colorado; NWQL, National Water Quality Laboratory, Denver, Colorado; OCRL, Organic Chemistry Research Laboratory, Sacramento, California; EPA, U.S. Environmental Protect…

## Sheet: TABLE S3. DETECTED INORGANIC
Site ID	Site name	Medium	Community	Date	Time	POE/POU	Specific conductivity 25C	pH	Alkalinity (as HCO3)	Bromide	Chloride	Fluoride	Nitrate-N (NO3-N)	Phosphorus-P	Silica	Sulfate	Calcium	Magnesium	Potassium	Sodium	Aluminum	Arsenic	Barium	Boron	Cadmium	Chromium	Chromium(VI)	Copper	Iron	Lead	Lithium	Manganese	Molybdenum	Nickel	Selenium	Strontium	Uranium	Vanadium	Zinc		SHA exceedances
452500101040002	SDTW2019 002	WG	B	20190916	755	POU-AF	118	6.4	42	nd	2	nd	0.04	< 0.05	2.3	7.8	5.5	1.37	0.57	15.1	1	nd	3.7	143	nd	nd	nd	9	nd	nd	18	17	nd	nd	nd	30	nd	nd	22		0
452200101270005	SDTW2019 005	WG	B	20190916	1025		437	7.7	217	nd	3.6	0.27	nd	< 0.05	15.2	14.8	35.9	21.2	5.22	25.2	5	nd	117	57	nd	0.3	nd	69	28	nd	69	60	nd	nd	nd	430	4	nd	30		1
452500101040006	SDTW2019 006	WG	B	20190916	1115		1190	7.2	451	nd	4.6	0.1	nd	< 0.05	16.5	166	2.8	0.74	2.84	275	nd	nd	0.6	297	nd	nd	nd	87	6	nd	52	11	nd	nd	nd	35	nd	nd	7		0
452200101270009	SDTW2019 009	WG	B	20190917	745	POU-AF	81	6.7	33	nd	0.8	nd	0.67	< 0.05	1.05	2.8	0.2	0.02	0.05	17.4	nd	nd	nd	1610	nd	nd	nd	nd	nd	nd	4.6	nd	nd	nd	nd	2.4	nd	nd	nd		0
452200101270010	SDTW2019 010	WG	B	20190917	835		1900	7.9	683	nd	10.2	0.49	nd	0.16	12	320	7.5	0.7	1.81	nd	25	nd	13.5	1190	nd	nd	nd	15	49	nd	124	13	nd	nd	nd	168	nd	nd	23		0
452200101270012	SDTW2019 012	WG	B	20190917	1005	POU-AF	1870	8.2	763	0.07	15.8	0.58	0.56	0.07	10.6	228	15.3	1.82	1.7	nd	4	nd	94.1	1960	nd	nd	nd	214	12	2.4	146	89	nd	nd	nd	332	4	nd	59		2
451800101300013	SDTW2019 013	WG	B	20190918	715		614	7.8	285	nd	23.7	0.17	0.7	< 0.05	15.2	17.1	33.8	16.3	2.04	81.8	6	nd	28	71	nd	nd	nd	20	3	nd	86	39	nd	nd	nd	205	nd	nd	86		0
452300101030014	SDTW2019 014	WG	B	20190918	805		674	7.6	211	0.1	12.6	0.23	22.6	< 0.05	13.2	36.3	64.5	24.4	3.03	38.4	7	nd	74.7	88	nd	nd	nd	511	nd	nd	53	28	nd	nd	nd	452	nd	nd	27		1
452300101030016	SDTW2019 016	WG	B	20190917	1315		2740	7.3	338	nd	57.2	0.15	0.5	< 0.05	13.1	1130	240	53.6	5.68	336	10	nd	15.5	956	nd	nd	nd	14	6	nd	496	440	nd	5	nd	1990	6	nd	92		2
452300101030017	SDTW2019 017	WG	B	20190918	945	POE-S	1380	6.5	107	0.25	84.6	0.05	7.44	0.37	5.36	343	5.3	9.8	3.6	227	2	nd	22.6	84	nd	nd	nd	1	nd	nd	203	21	nd	nd	NA	67	nd	nd	23		0
452500101040001	SDTW2019 001	WT(GW1)	B	20190916	655		937	7.7	406	0.09	18	0.18	0.17	0.77	13.5	76.2	48.3	17.8	3.01	147	8	nd	82.7	213	nd	nd	nd	257	151	nd	114	25	nd	nd	nd	503	nd	nd	11		0
452500101040003	SDTW2019 003	WT(GW1)	B	20190916	845	POU-AF	74	6.4	32	nd	4.3	nd	nd	0.07	1.08	0.4	0.5	0.24	0.38	14.6	nd	nd	0.8	185	nd	nd	nd	28	1	6.4	8.2	4	nd	5	nd	5.4	nd	nd	67		1
452500101040004	SDTW2019 004	WT(GW1)	B	20190916	915		1010	7.6	412	nd	31.2	0.21	0.15	0.87	13.5	78.4	13.5	7.91	3.64	245	4	nd	31.3	210	nd	nd	nd	784	1270	nd	48	18	nd	nd	nd	151	6	nd	15		1
452500101040007	SDTW2019 007	WT(SW)	B	20190916	1215		710	7.7	139	nd	14.8	0.43	0.38	< 0.05	6.21	192	54	20.2	4.74	65.8	70	nd	37.2	102	nd	nd	nd	9	2	nd	43	2	nd	2	nd	504	nd	nd	19		0
452200101270008	SDTW2019 008	WT(SW)	B	20190916	1335		710	7.7	141	nd	14.9	0.43	0.41	< 0.05	6.07	191	53.6	20.2	4.76	65.6	68	nd	37.9	104	nd	nd	nd	231	nd	3.7	45	nd	nd	nd	nd	511	nd	nd	272		1
452200101270011	SDTW2019 011	WT(SW)	B	20190917	925		730	7.5	140	nd	15.7	0.43	1.13	< 0.05	5.17	197	55.9	20.9	4.6	67.1	39	nd	40.3	110	nd	nd	nd	329	4	12	47	3	nd	9	nd	536	nd	nd	928		1
452300101030015	SDTW2019 015	WT(SW)	B	20190917	1105		710	7.8	140	nd	14.9	0.43	0.38	< 0.05	5.71	190	53.3	20.3	4.72	65.4	36	nd	37.4	103	nd	nd	nd	477	nd	1.7	43	nd	nd	nd	nd	506	4	nd	41		2
452300101030018	SDTW2019 018	WT(SW)	B	20190918	1045		733	7.8	147	nd	15.4	0.36	0.48	< 0.05	6.18	192	56.9	19.2	4.74	66	60	nd	36.7	104	nd	nd	nd	202	6	nd	43	2	nd	nd	nd	512	nd	nd	26		0
452300101030019	SDTW2019 019	WT(SW)	B	20190918	1155		715	7.7	136	nd	15.5	0.39	1.01	< 0.05	5.56	193	54.5	21	4.54	67.1	47	nd	37.9	103	nd	nd	nd	426	37	nd	44	4	nd	nd	nd	518	nd	nd	27		0
452300101030020	SDTW2019 020	WT(SW)	B	20190918	1315		711	7.7	138	nd	14.9	0.41	0.36	< 0.05	6.19	194	52.5	20.6	4.66	66.9	77	nd	35.2	102	nd	nd	nd	26	3	nd	43	2	6	nd	nd	508	nd	nd	7		0
475700098590038	NDTW2019 038	WG	C	20191021	1545		780	7.4	249	0.09	9.9	0.16	0.64	< 0.04	28.9	162	116	26.6	4.02	13.8	10	nd	17	71	nd	nd	nd	3	290	nd	34	294	nd	nd	4	418	5	nd	579		1
475400098530040	NDTW2019 040	WG	C	20191022	905		510	7.5	209	nd	5.3	0.1	nd	< 0.04	29.8	53.7	79	14.5	3.26	7.18	7	14	127	44	nd	nd	nd	nd	72	nd	21	629	nd	nd	nd	380	7	nd	22		3
475500098360041	NDTW2019 041	WG	C	20191022	1005		2060	7.1	421	0.29	56.1	0.2	nd	0.07	34.4	765	340	90.9	9.09	32.4	9	nd	18.2	134	nd	nd	nd	nd	4640	nd	119	2880	4	nd	nd	1320	34	nd	18		2
475600098520042	NDTW2019 042	WG	C	20191022	1125		738	7.4	289	0.07	6.9	0.2	nd	< 0.04	29.6	103	96.6	20.6	5.07	28.1	8	13	49.5	107	nd	nd	nd	nd	577	nd	36	666	5	nd	nd	426	nd	nd	16		2
475800098580043	NDTW2019 043	WG	C	20191022	1205		663	7.5	276	nd	4.4	0.17	nd	< 0.04	30.4	78.8	87.3	20.5	4.35	25.5	8	11	56.5	102	nd	nd	nd	nd	222	nd	35	450	nd	nd	nd	389	nd	nd	12		2
475400098490045	NDTW2019 045	WG	C	20191022	1335		690	7.9	336	nd	5.6	0.25	nd	0.17	30.2	33.4	16.9	6.67	5.12	134	2	nd	47.9	471	nd	nd	nd	nd	29	nd	70	182	7	nd	nd	171	nd	nd	9		0
475600098480048	NDTW2019 048	WG	C	20191023	945		2670	7.5	490	0.23	73.6	0.29	nd	0.15	29.6	819	92.6	31.5	10.7	462	13	nd	12.7	1200	nd	nd	nd	25	1220	nd	256	623	4	nd	nd	839	nd	nd	12		1
475500098500049	NDTW2019 049	WG	C	20191023	1015		689	7.5	284	nd	12.6	0.17	nd	< 0.04	30	68	78	20	4.47	40.9	6	8	77	138	nd	nd	nd	1	1350	nd	32	526	nd	nd	nd	379	5	nd	12		3
938005640000030	NDTW2019 030	WT(GW2)	C	20191021	855		506	7.5	240	nd	6.4	0.1	0.08	2.78	33.2	27.8	66.2	17.7	3.16	19.4	10	nd	218	37	nd	nd	nd	152	1400	nd	11	75	nd	nd	nd	202	nd	nd	14		0
938005640000031	NDTW2019 031	WT(GW3)	C	20191021	1005		564	7.6	254	nd	11	0.13	0.19	0.26	30.1	38.1	67	16.6	4.35	31.3	7	8	133	79	nd	nd	nd	107	3	nd	20	661	4	nd	nd	522	nd	nd	13		2
938005640000032	NDTW2019 032	WT(GW3)	C	20191021	1035		581	7.6	250	nd	12.6	0.12	0.54	0.23	29.7	41.7	69.8	17.1	4.33	30.5	7	7	127	76	nd	nd	nd	56	4	nd	20	460	4	nd	nd	533	nd	nd	8		2
938005640000033	NDTW2019 033	WT(GW3)	C	20191021	1105		579	7.7	247	nd	11.8	0.13	0.23	0.22	29.8	40.1	68	16.9	4.31	30.3	9	8	130	85	nd	nd	nd	159	5	nd	21	582	3	nd	nd	530	nd	nd	16		2
938005640000034	NDTW2019 034	WT(GW3)	C	20191021	1145		594	7.7	251	nd	13.5	0.14	0.56	0.22	29.7	44.9	73	17.6	4.32	30.2	7	8	131	78	nd	nd	nd	32	12	0.5	20	526	7	nd	nd	546	nd	nd	16		3
938005640000035	NDTW2019 035	WT(GW3)	C	20191021	1225		606	7.6	254	nd	14.8	0.12	0.44	0.36	30	47.2	74.9	18.3	4.37	30.1	7	9	146	79	nd	nd	nd	824	4	nd	20	668	3	nd	nd	570	nd	nd	13		2
938005640000036	NDTW2019 036	WT(GW3)	C	20191021	1305		619	7.8	255	nd	14.2	0.12	0.38	0.26	29	46.5	0.1	0.03	1.38	148	1	7	0.7	81	nd	nd	nd	253	5	nd	6.7	31	nd	nd	nd	0.8	nd	nd	15		1
938005640000037	NDTW2019 037	WT(GW3)	C	20191021	1505		594	7.7	254	0.07	13.4	0.14	0.07	0.18	30.1	45.6	71.7	17.6	4.32	30.3	7	7	136	80	nd	nd	nd	44	7	nd	20	658	6	nd	nd	549	nd	nd	9		2
938005640000039	NDTW2019 039	WT(GW3)	C	20191021	1625		592	7.7	253	nd	13.3	0.13	0.17	0.21	29.9	45.4	70.9	17.4	4.33	30.3	7	8	139	77	nd	nd	nd	8	4	0.5	20	665	3	nd	nd	546	nd	nd	14		3
475000098550044	NDTW2019 044	WT(GW3)	C	20191022	1255		631	7.4	261	nd	17.8	0.11	0.14	0.26	29.8	55	77.8	19	4.23	28.6	7	8	143	79	nd	nd	nd	38	nd	nd	20	nd	3	nd	nd	580	nd	nd	49		1
475800099020046	NDTW2019 046	WT(GW3)	C	20191022	1545		622	7.5	255	nd	16.1	0.1	0.54	0.18	29.4	50.8	76.1	18.5	4.41	29.6	12	7	143	80	nd	nd	nd	170	5	nd	20	669	6	nd	nd	581	nd	nd	71		2
475600099040047	NDTW2019 047	WT(GW3)	C	20191022	1615		617	7.5	254	nd	16.2	0.12	0.54	0.21	29.9	50	75.3	18.4	4.3	29.5	6	7	131	82	nd	nd	nd	95	4	nd	20	300	nd	nd	nd	570	nd	nd	40		2
432500102100060	SDTW2019 060	WG	A	20191118	825				258	0.14	11.3	0.33	0.98	< 0.05	57.3	24.7	2.4	0.12	6.13	124	8	22	7	178	nd	0.5	0.4	2	10	nd	63	1	nd	nd	15	23	15	64	2		2
430900101430061	SDTW2019 061	WG	A	20191118	1015				161	nd	0.5	0.43	1.12	< 0.05	68	25.5	41.3	7.89	7.29	18.2	6	9	71.5	48	3	1.3	1.3	43	nd	1.3	15	nd	4	nd	nd	425	7	14	42		3
432400101450062	SDTW2019 062	WG	A	20191118	1125		554	7.5	263	nd	5.5	0.33	0.53	< 0.05	56.5	29.3	28.5	1.09	10.6	92.2	4	nd	76.5	174	2	0.4	0.4	17	6	nd	36	nd	5	nd	2	220	14	5	11		1
433200101550063	SDTW2019 063	WG	A	20191118	1225		481	8.2	225	nd	0.6	0.49	0.3	< 0.05	60.4	32.1	8.8	0.64	7.07	101	nd	29	40.5	212	nd	1.3	0.8	13	nd	nd	43	nd	nd	nd	nd	95	14	20	26		2
433100102010064	SDTW2019 064	WG	A	20191118	1305		770	7.5	384	0.07	9.2	0.33	0.19	0.08	54.4	31.3	45.1	1.8	13.2	129	27	9	135	220	2	nd	nd	560	nd	nd	55	nd	4	nd	2	350	22	12	45		2
433400101380065	SDTW2019 065	WG	A	20191118	1405		493	8.3	221	nd	9.2	0.28	1.68	< 0.05	49.4	25.6	8.2	0.07	8.39	105	nd	6	5	119	2	0.4	0.4	1	28	nd	56	nd	nd	nd	2	31	14	20	3		2
432300102440066	SDTW2019 066	WG	A	20191118	1555		860	7.5	330	0.13	20.4	0.35	1.82	0.08	48	103	93.5	8.02	13.7	79.9	11	14	220	127	3	0.7	0.5	185	nd	1.3	33	nd	7	nd	12	510	14	32	357		3
432600101450067	SDTW2019 067	WG	A	20191118	1635		529	8	256	nd	6.5	0.25	1.26	0.05	52.4	12.8	16.3	0.14	9.57	104	48	9	27.5	118	nd	nd	nd	350	28	1.1	51	2	nd	nd	NA	75	22	13	129		3
432200102300068	SDTW2019 068	WG	A	20191119	845		1400	7.9	506	0.14	32.1	0.45	nd	0.19	43.4	199	28.4	3.23	11.6	288	9	24	46.5	228	nd	nd	nd	12	4	nd	77	80	8	nd	nd	235	15	6	29		2
432100102290069	SDTW2019 069	WG	A	20191119	925		772	7.9	331	0.08	8.4	0.39	2.56	< 0.05	49.7	60.2	20.6	2.46	11.2	149	5	18	29.5	307	nd	0.6	0.5	125	nd	nd	63	1	8	nd	NA	270	24	29	208		2
433900102200070	SDTW2019 070	WG	A	20191119	1645		556	7.8	300	nd	3.9	0.37	nd	0.24	44.8	2.7	44.9	6.37	11.5	68.5	6	17	610	100	2	nd	nd	nd	488	nd	44	320	4	nd	nd	650	nd	nd	23		2
432600101360071	SDTW2019 071	WG	A	20191120	1345		539	8	203	0.07	10.7	0.43	3.83	< 0.05	57.8	44.3	23.7	1.46	9.67	86.6	6	16	55.5	202	2	0.9	0.9	12	nd	nd	39	nd	6	nd	2	170	16	8	24		2
431000101430072	SDTW2019 072	WG	A	20191119	1255		365	7.7	164	nd	2.2	0.42	0.89	< 0.05	62.4	22.1	41.9	10.5	7.54	13.8	6	10	63.5	64	nd	1.1	0.9	18	12	nd	15	nd	11	nd	nd	340	7	17	21		2
433000102000073	SDTW2019 073	WG	A	20191119	1505		514	8.1	226	nd	6.3	0.38	1.47	< 0.05	44.4	32	7.6	0.13	7.55	108	13	16	5	148	2	0.3	0.1	14	5	0.8	45	1	5	nd	5	28	19	33	140		3
431600102210074	SDTW2019 074	WG	A	20191119	1015		632	7.6	275	0.08	7.9	0.42	0.02	0.07	52.2	55	63.6	9.55	10.2	58.2	7	11	130	87	nd	nd	nd	35	12	nd	36	305	6	nd	nd	635	10	nd	11		3
432000102030075	SDTW2019 075	WG	A	20191119	1145		979	7.5	254	0.2	28	0.51	1.27	< 0.05	69.1	226	75.3	10.5	10.4	109	8	19	80.5	251	3	0.4	0.4	82	nd	nd	39	nd	6	nd	23	670	25	13	49		3
Number of detections (all)							54	54	56	17	56	53	43	27	56	56	56	56	56	54	51	30	55	56	9	12	11	49	42	11	56	43	26	4	9	56	24	14	55
Number of detections (% all samples)							96.4286	96.4286	100	30.3571	100	94.6429	76.7857	48.2143	100	100	100	100	100	96.4286	91.0714	53.5714	98.2143	100	16.0714	21.4286	19.6429	87.5	75	19.6429	100	76.7857	46.4286	7.14286	16.0714	100	42.8571	25	98.2143
Class							Parm	Parm	Parm	Major	Major	Major	Major	Major	Major	Major	Major	Major	Major	Major	TE	TE	TE	TE	TE	TE	TE	TE	TE	TE	TE	TE	TE	TE	TE	TE	TE	TE	TE
Units							µS/cm	--	mg/L	mg/L	mg/L	mg/L	mg/L	mg/L	mg/L	mg/L	mg/L	mg/L	mg/L	mg/L	µg/L	µg/L	µg/L	µg/L	µg/L	µg/L	µg/L	µg/L	µg/L	µg/L	µg/L	µg/L	µg/L	µg/L	µg/L	µg/L	µg/L	µg/L	µg/L
USGS Parameter code							P00095	P00400	P00421	P01034	P00940	P00950	P00618	P52527	P00956	P00945	P00916	P00921	P00937	P00923	P00978	P00985	P00999	P01007	P01042	P01045	P01051	P01055	P01062	P01067	P01082	P01092	P01105	P01113	P01147	P01132	P71870	P78247	P01092
USGS Laboratory							Field	Field	RCL	RCL	RCL	RCL	RCL	RCL	RCL	RCL	RCL	RCL	RCL	RCL	RCL	RCL	RCL	RCL	RCL	RCL	RCL	RCL	RCL	RCL	RCL	RCL	RCL	RCL	RCL	RCL	RCL	RCL	RCL
WHO (µg/L)							--	--	--	--	--	1.5	11.3	--	--	--	--	--	--	--	--	10	1300	2400	3	50	50	2000	--	10	--	400*	--	--	40*	--	30	--	--
MCL or AL (units as shown)							--	--	--	--	--	4	10	--	--	--	--	--	--	--	--	10	2000	--	5	100	--	1300	--	15	--	--	--	--	50	--	30	--	--
MCLG (units as shown)							--	--	--	--	--	4	10	--	--	--	--	--	--	--	--	0	2000	--	5	100	--	1300	--	0	--	--	--	--	50	--	0	--	--
USEPA HA/USGS HBSL												0.7**												2000*			20					300*	40	100	50	4000	20		2000
TW MCL or AL Exceedances (B)							--	--	--	--	--	0	1	--	--	--	--	--	--	--	--	0	0	--	0	0	--	0	--	0	--	--	--	--	0	--	0	--	--
TW MCLG Exceedances (B)							--	--	--	--	--	0	1	--	--	--	--	--	--	--	--	0	0	--	0	0	--	0	--	5	--	--	--	--	0	--	5	--	--
TW MCLG Exceedances (B)							--	--	--	--	--	0	5	--	--	--	--	--	--	--	--	0	0	--	0	0	--	0	--	25	--	--	--	--	0	--	25	--	--
TW MCL or AL Exceedances (C)							--	--	--	--	--	0	0	--	--	--	--	--	--	--	--	3	0	--	0	0	--	0	--	0	--	--	--	--	0	--	1	--	--
TW MCLG Exceedances (C)							--	--	--	--	--	0	0	--	--	--	--	--	--	--	--	15	0	--	0	0	--	0	--	2	--	--	--	--	0	--	4	--	--
TW MCLG Exceedances (% C)							--	--	--	--	--	0	0	--	--	--	--	--	--	--	--	75	0	--	0	0	--	0	--	10	--	--	--	--	0	--	20	--	--
TW MCL or AL Exceedances (A)							--	--	--	--	--	0	0	--	--	--	--	--	--	--	--	11	0	--	0	0	--	0	--	0	--	--	--	--	0	--	0	--	--
TW MCLG Exceedances (A)							--	--	--	--	--	0	0	--	--	--	--	--	--	--	--	15	0	--	0	0	--	0	--	4	--	--	--	--	0	--	15	--	--
TW MCLG Exceedances (% A)							--	--	--	--	--	0	0	--	--	--	--	--	--	--	--	93.75	0	--	0	0	--	0	--	25	--	--	--	--	0	--	93.75	--	--
#Table S3. Parameters (in units shown) and concentrations of analyzed major anions and cations (Major, in milligrams per liter, mg/L) and detected trace elements (TE, in micrograms per liter, µg/L) in tapwater samples collected for the U.S. Geological Survey (USGS) Environmental Health Program, Infrastructure Project, Tapwater Exposure Study, in North Dakota and South Dakota, 2019. See Table S2 f…
#[Samples were analyzed by the Redox Chemistry Laboratory, in Boulder, Colorado. mg/L, milligrams per liter; µg/L, micrograms per liter; nd, not detected; NA, indicates not analyzed (inadequate volume)]
#[Compliance standards for lead (Pb) in US public-supply drinking water include the new 2020 Lead and Copper Rule (LCR) Revisions treatment technology Trigger Level (10 micrograms per liter, µg/L), in addition to the existing 1991 LCR Action Level (15 micrograms per liter, µg/L); the sample collection protocol and results in this study are not suitable for LCR compliance assessment, as these may …
#[11 major ions and 22 TE were analyzed (also chromium IV and low/high level Lead), plus alkalinity and physical parameters. See Table S2. MCL, Maximum Contaminant Level set by the U.S. Environmental Protection Agency (USEPA); MCLG, Maximum Contaminant Level Goal, maximum level of a contaminant in drinking water at which no known or anticipated adverse effect on the health of persons would occur,…
#[POE/POU, point-of-entry/point-of-use treatment; POU-AF, POU-adsorptive filter; POE-S, POE-water softener; POE/POU entry indicates presence and type of treatment equipment at the time of sample collection, not effectiveness or working condition of system.]
#[TW Inorganic analyte results were censored to the maximum concentration detected in laboratory blanks above.]
#[*, World Health Organization drinking water guideline for Mn of 400 µg/L was discontinued in the 2011 4th Edition of Guidelines for Drinking-Water Quality. USEPA has a Secondary Drinking Water Standard of 50 µg/L for organoleptic quality (staining). USEPA has a lifetime health advisory value for Mn of 300 µg/L, which it also recommends as the 10-day acute exposure advisory for infants <6 months…
#[**, US Public Health Service optimal drinking water F concentration for preventing tooth decay. Health Canada Maximum Allowable Concentration (MAC) for F in drinking water is 1.5 mg/L. ]
#[HA exceedances, number of exceedances of health advisories, including MCLG, HA, and HBSL.]

## Sheet: TABLE S4. DETECTED ORGANICS
Site ID	Site name	Medium	Community	Date	Time	POE/POU	Bromodichloromethane	Trichloromethane	Dibromochloromethane	1,1-Dichloro-2-propanone	Dichloroiodomethane	Bromochloroiodomethane	m-Xylene plus p-xylene	1,1-Difluoroethane	o-Xylene	tert-Butyl alcohol	Chloropicrin	Ethylbenzene	Tribromomethane	Dichloroacetonitrile	Isopropyl alcohol	Atrazine	CIAT	Acetonitrile	Propazine	2,4-D	Metolachlor	n-Pentanal	OIET	Bromochloromethane	CEAT	Bentazon	Cyclohexanone	Ethyl acetate	n-Pentane	Naphthalene	Sulfentrazone	Butane	Carbon disulfide	Dichloromethane	Hexane	Meprobamate	Metformin	OIAT	PFBS	Piperonyl butoxide	Styrene	Toluene	Saxitoxins
452500101040002	SDTW2019 002	WG	B	20190916	750	POU-AF								0.011
452200101270005	SDTW2019 005	WG	B	20190916	1020
452500101040006	SDTW2019 006	WG	B	20190916	1110
452200101270009	SDTW2019 009	WG	B	20190917	740	POU-AF										0.12					0.4
452200101270010	SDTW2019 010	WG	B	20190917	830
452200101270012	SDTW2019 012	WG	B	20190917	1000	POU-AF
451800101300013	SDTW2019 013	WG	B	20190918	710																																										0.066
452300101030014	SDTW2019 014	WG	B	20190918	800
452300101030016	SDTW2019 016	WG	B	20190917	1310											0.34																													0.0027029				0.03
452300101030017	SDTW2019 017	WG	B	20190918	940	POE-S								1.15		0.29												0.021						0.29
452500101040001	SDTW2019 001	WT(GW1)	B	20190916	650		0.4	1	0.1	0.11	0.2	0.1								0.2																0.12						0.00502
452500101040003	SDTW2019 003	WT(GW1)	B	20190916	840	POU-AF								0.908		0.14																							0.1							0.0051
452500101040004	SDTW2019 004	WT(GW1)	B	20190916	910		0.2	2	0.1	0.18	0.1		0.08		0.056	0.17		0.026		0.5																0.15						0.00357
452500101040007	SDTW2019 007	WT(SW)	B	20190916	1210		4.6	15.7	0.6	1.55	0.4	0.1	0.07		0.076	0.23	1.05			1.2		0.151	0.0307	0.8	0.00362	0.0504	0.0041	0.042					0.18
452200101270008	SDTW2019 008	WT(SW)	B	20190916	1330		4.6	16.1	0.6	1.61	0.5	0.1	0.1		0.12	0.42	1.21	0.024		1.2		0.155	0.0282	0.7	0.00385	0.0581	0.0034		0.00968					0.36			0.00712						0.0218
452200101270011	SDTW2019 011	WT(SW)	B	20190917	920		3.8	14.2	0.3					0.244		0.27					1	0.117	0.0267		0.00357		0.0019		0.00706	0.13	0.0099									0.16
452300101030015	SDTW2019 015	WT(SW)	B	20190917	1100		4.9	16.4	0.6	1.71	0.5	0.1	0.14		0.065	0.24	0.994	0.04		1.2		0.174	0.0315	0.8	0.00378	0.0577	0.0027				0.0059						0.00631							0.00582
452300101030018	SDTW2019 018	WT(SW)	B	20190918	1040		4.3	15.1	0.5	1.6	0.4	0.1	0.06		0.053	2.82	0.94			0.9		0.143	0.0306	0.4	0.00358	0.0326		0.041	0.0114		0.0136												0.0196
452300101030019	SDTW2019 019	WT(SW)	B	20190918	1150		3.5	11.7	0.4	0.5	0.2			0.098		1.28	0.039			0.2	1.4	0.116	0.0304	0.5					0.00683	0.06	0.0146		0.18							0.09
452300101030020	SDTW2019 020	WT(SW)	B	20190918	1310		4.6	14.5	0.6	1.07	0.4	0.1	0.02			0.16	0.406			0.9		0.192	0.0283		0.00374	0.0742	0.0042		0.00929			0.00446					0.00586							0.00436
475700098590038	NDTW2019 038	WG	C	20191021	1540
475400098530040	NDTW2019 040	WG	C	20191022	900																													0.154
475500098360041	NDTW2019 041	WG	C	20191022	1000								0.12		0.048			0.037																	0.02			0.035			0.036								0.03
475600098520042	NDTW2019 042	WG	C	20191022	1120									0.098
475800098580043	NDTW2019 043	WG	C	20191022	1200
475400098490045	NDTW2019 045	WG	C	20191022	1330																														0.013
475600098480048	NDTW2019 048	WG	C	20191023	940
475500098500049	NDTW2019 049	WG	C	20191023	1010
938005640000030	NDTW2019 030	WT(GW2)	C	20191021	850		0.25	1.82													1.6
938005640000031	NDTW2019 031	WT(GW3)	C	20191021	1000		0.62	1.16	0.21	0.15	0.08	0.06	0.06	0.03	0.032		0.015		0.06
938005640000032	NDTW2019 032	WT(GW3)	C	20191021	1030		0.54	1	0.18	0.15	0.08	0.06	0.05		0.034				0.05		2.5
938005640000033	NDTW2019 033	WT(GW3)	C	20191021	1100		0.61	1.13	0.21	0.18	0.09	0.06	0.05					0.015	0.06																			0.029	0.1
938005640000034	NDTW2019 034	WT(GW3)	C	20191021	1140		0.51	0.86	0.18	0.15	0.07	0.05	0.04		0.03		0.011		0.05
938005640000035	NDTW2019 035	WT(GW3)	C	20191021	1220		0.4	0.74	0.18	0.08	0.07	0.06	0.04		0.067				0.13													0.00518									0.053
938005640000036	NDTW2019 036	WT(GW3)	C	20191021	1300		0.47	0.75	0.19	0.1	0.07	0.06	0.09	0.017	0.066			0.117	0.06													0.005														0.0395	0.093
938005640000037	NDTW2019 037	WT(GW3)	C	20191021	1500		0.52	0.9	0.17	0.11	0.1	0.07	0.08		0.059			0.026
938005640000039	NDTW2019 039	WT(GW3)	C	20191021	1620		0.55	0.91	0.19	0.14	0.08	0.06	0.08		0.06		0.017	0.026	0.05
475000098550044	NDTW2019 044	WT(GW3)	C	20191022	1250		0.39	0.62	0.15					0.031					0.05											0.03
475800099020046	NDTW2019 046	WT(GW3)	C	20191022	1540		0.44	0.78	0.15	0.07	0.08	0.05																					0.71
475600099040047	NDTW2019 047	WT(GW3)	C	20191022	1610		0.55	0.81	0.22	0.1	0.08	0.06							0.08											0.02
432500102100060	SDTW2019 060	WG	A	20191118	820
430900101430061	SDTW2019 061	WG	A	20191118	1010
432400101450062	SDTW2019 062	WG	A	20191118	1120
433200101550063	SDTW2019 063	WG	A	20191118	1220
433100102010064	SDTW2019 064	WG	A	20191118	1300
433400101380065	SDTW2019 065	WG	A	20191118	1400																3.2																								0.0132
432300102440066	SDTW2019 066	WG	A	20191118	1550									0.011
432600101450067	SDTW2019 067	WG	A	20191118	1630									0.012							87.5							2.61							0.08													15.2
432200102300068	SDTW2019 068	WG	A	20191119	840																3.2							0.04
432100102290069	SDTW2019 069	WG	A	20191119	920																			0.7
433900102200070	SDTW2019 070	WG	A	20191119	1640																															0.16
432600101360071	SDTW2019 071	WG	A	20191120	1340								0.41	0.025	0.212			0.116																														0.47
431000101430072	SDTW2019 072	WG	A	20191119	1250
433000102000073	SDTW2019 073	WG	A	20191119	1500
431600102210074	SDTW2019 074	WG	A	20191119	1010		0.09	0.26						0.01
432000102030075	SDTW2019 075	WG	A	20191119	1140									0.017
Number of detections (all)							22	22	20	18	18	16	16	14	14	12	9	9	9	8	8	7	7	6	6	5	5	5	5	4	4	3	3	3	3	3	3	2	2	2	2	2	2	2	2	2	2	2	2
Number of detections (% all samples)							39.2857	39.2857	35.7143	32.1429	32.1429	28.5714	28.5714	25	25	21.4286	16.0714	16.0714	16.0714	14.2857	14.2857	12.5	12.5	10.7143	10.7143	8.92857	8.92857	8.92857	8.92857	7.14286	7.14286	5.35714	5.35714	5.35714	5.35714	5.35714	5.35714	3.57143	3.57143	3.57143	3.57143	3.57143	3.57143	3.57143	3.57143	3.57143	3.57143	3.57143	3.57143
Class							DBP	DBP	DBP	DBP	DBP	DBP	VOC	VOC	VOC	VOC	DBP	VOC	DBP	DBP	VOC	PEST	PEST	DBP	PEST	PEST	PEST	VOC	PEST	DBP	PEST	PEST	VOC	VOC	VOC	VOC	PEST	VOC	VOC	DBP	VOC	PHARM	PHARM	PEST	PFAS	PEST/PHARM	VOC	VOC	CYANO
Units							µg/L	µg/L	µg/L	µg/L	µg/L	µg/L	µg/L	µg/L	µg/L	µg/L	µg/L	µg/L	µg/L	µg/L	µg/L	µg/L	µg/L	µg/L	µg/L	µg/L	µg/L	µg/L	µg/L	µg/L	µg/L	µg/L	µg/L	µg/L	µg/L	µg/L	µg/L	µg/L	µg/L	µg/L	µg/L	µg/L	µg/L	µg/L	µg/L	µg/L	µg/L	µg/L	µg/L
USGS Parameter Code							P34328	P34316	P34307	P80336	P51311	P51307	P85795	P49538	P77135	P77035	P77548	P34371	P34288	P51325	P77015	P65065	P68552	P76997	P68678	P68500	P65090	P77061	P68660	P77297	P68550	P68538	P77097	P81585	P81604	P34696	P68687	P81563	P77041	P34423	P81590	P67464	P67492	P68659	P--	P65102	P77128	P34010	P89008
USGS Laboratory							OCRL	OCRL	OCRL	NWQL	OCRL	OCRL	NWQL	NWQL	NWQL	NWQL	NWQL	NWQL	OCRL	OCRL	NWQL	NWQL	NWQL	NWQL	NWQL	NWQL	NWQL	NWQL	NWQL	NWQL	NWQL	NWQL	NWQL	NWQL	NWQL	NWQL	NWQL	NWQL	NWQL	NWQL	NWQL	NWQL	NWQL	NWQL	NWQL	NWQL	NWQL	NWQL	OGRL
WHO (µg/L)							60	300	100	40*	--	--	500	--	500	--	--	300	100	20	--	100	--	--	--	30	10	--	--	--	--	--	--	--	--	--	--	--	--	20	--	--	--	--	--	--	20	700	--
MCL or AL (µg/L)							--	--	--	--	--	--	10000	--	--	--	--	700	--	--	--	3	--	--	--	70	--	--	--	--	--	--	--	--	--	--	--	--	--	5	--	--	--	--	--	--	100	1000	--
MCLG (µg/L)							0	70	60	--	--	--	10000	--	--	--	--	700	0	--	--	3	--	--	--	70	--	--	--	--	--	--	--	--	--	--	--	--	--	0	--	--	--	--	--	--	100	1000	--
TW MCL or AL Exceedances (B)							--	--	--	--	--	--	0	--	--	--	--	0	--	--	--	0	--	--	--	0	--	--	--	--	--	--	--	--	--	--	--	--	--	0	--	--	--	--	--	--	0	0	--
TW MCLG Exceedances (B)							9	0	0	--	--	--	0	--	--	--	--	0	0	--	--	0	--	--	--	0	--	--	--	--	--	--	--	--	--	--	--	--	--	2	--	--	--	--	--	--	0	0	--
TW MCLG Exceedances (% B)							45	0	0	--	--	--	0	--	--	--	--	0	0	--	--	0	--	--	--	0	--	--	--	--	--	--	--	--	--	--	--	--	--	10	--	--	--	--	--	--	0	0	--
TW MCL or AL Exceedances (C)							--	--	--	--	--	--	0	--	--	--	--	0	--	--	--	0	--	--	--	0	--	--	--	--	--	--	--	--	--	--	--	--	--	0	--	--	--	--	--	--	0	0	--
TW MCLG Exceedances (C)							12	0	0	--	--	--	0	--	--	--	--	0	9	--	--	0	--	--	--	0	--	--	--	--	--	--	--	--	--	--	--	--	--	0	--	--	--	--	--	--	0	0	--
TW MCLG Exceedances (% C)							60	0	0	--	--	--	0	--	--	--	--	0	45	--	--	0	--	--	--	0	--	--	--	--	--	--	--	--	--	--	--	--	--	0	--	--	--	--	--	--	0	0	--
TW MCL or AL Exceedances (A)							--	--	--	--	--	--	0	--	--	--	--	0	--	--	--	0	--	--	--	0	--	--	--	--	--	--	--	--	--	--	--	--	--	0	--	--	--	--	--	--	0	0	--
TW MCLG Exceedances (A)							0	0	0	--	--	--	0	--	--	--	--	0	0	--	--	0	--	--	--	0	--	--	--	--	--	--	--	--	--	--	--	--	--	0	--	--	--	--	--	--	0	0	--
TW MCLG Exceedances (% A)							0	0	0	--	--	--	0	--	--	--	--	0	0	--	--	0	--	--	--	0	--	--	--	--	--	--	--	--	--	--	--	--	--	0	--	--	--	--	--	--	0	0	--
#Table S4. Detected organic compounds, in micrograms per liter, analyzed in tapwater samples collected for the U.S. Geological Survey (USGS) Environmental Health Program, Infrastructure Project, Tapwater Exposure Study, in North Dakota and South Dakota, 2019. See Table S2 for analytical details.
#[Samples analyzed at the USGS National Water Quality Laboratory in Denver, Colorado and the USGS Organic Chemistry Research Laboratory in Sacramento, California.]
#[DBP, disinfection byproduct; PFAS, per/polyfluoroalkyl substance; PEST, pesticide; VOC, volatile organic chemical; PHARM, pharmaceutical, OWI, organic waste indicator.]
#[MCL, Maximum Contaminant Level set by the U.S. Environmental Protection Agency; MCLG, Maximum Contaminant Level Goal, maximum level of a contaminant in drinking water at which no known or anticipated adverse effect on the health of persons would occur, allowing an adequate margin of safety. MCLG are non-enforceable public health goals. MCL and MCLG are available at https://www.epa.gov/dwregdev/…
#[POE/POU, point-of-entry/point-of-use treatment; POU-AF, POU-adsorptive filter; POE-S, POE-water softener; -, not applicable; TW, tapwater; POE/POU indicates presence/absence of treatment equipment at the time of sample collection, not effectiveness or working condition of system.]
#[ Piperonyl butoxide is labeled PEST, because it is most commonly interpreted as a pesticide synergist; however, it also has some human medical applications.]
#[ethyl acetate results were censored to 2 times the highest concentration detected in a field blank, resulting in removal from the interpretive dataset of nine results for ethyl acetate.]
[truncated: 34 more columns]

## Sheet: TABLE S5. LAB BLANKS-INORGANIC
Blank #	Bromide	Chloride	Fluoride	Nitrate-N (NO3-N)	Phosphorus-P	Silica	Sulfate	Calcium	Potassium	Magnesium	Sodium	Aluminum	Arsenic	Boron	Barium	Beryllium	Cadmium	Cobalt	Chromium	Copper	Iron	Lithium	Manganese	Molybdenum	Nickel	Lead (GFAAS)	Antimony	Selenium	Strontium	Uranium	Vanadium	Zinc
1	0.0449771	0.00622137	nd	nd	nd	nd	0.0264606	nd	nd	nd	nd	nd	nd	nd	nd	nd	nd	nd	nd	nd	nd	nd	nd	nd	nd	nd	nd	nd	nd	nd	nd	nd
2	nd	0.00765703	nd	nd	nd	nd	0.00474963	nd	nd	nd	nd	nd	nd	nd	nd	nd	nd	nd	nd	nd	nd	nd	nd	nd	nd	nd	nd	nd	nd	nd	nd	nd
3	0.0344702	0.00808089	nd	nd	nd	nd	0.119955	nd	nd	nd	nd	nd	nd	nd	nd	nd	nd	nd	nd	nd	nd	nd	nd	nd	nd	nd	nd	nd	nd	nd	nd	nd
4	0.0454041	0.0094277	nd	0.0197497	nd	nd	0.0413851	nd	nd	nd	nd	nd	nd	nd	nd	nd	nd	nd	nd	nd	nd	nd	nd	nd	nd	0.167914	nd	nd	nd	nd	nd	nd
5	nd	nd	nd	nd	nd	nd	0.0557798	nd	nd	nd	nd	nd	nd	nd	nd	nd	nd	nd	nd	nd	nd	nd	nd	nd	nd	0.279837	nd	nd	nd	nd	nd	nd
6	nd	nd	nd	nd	nd	nd	0.0683751	nd	nd	nd	nd	nd	nd	nd	nd	nd	nd	nd	nd	nd	nd	nd	nd	nd	nd	nd	nd	nd	nd	nd	nd	nd
7	nd	nd	nd	nd	nd	nd	0	nd	nd	nd	nd	nd	nd	nd	nd	nd	nd	nd	nd	nd	nd	nd	nd	nd	nd	-0.0402786	nd	nd	nd	nd	nd	nd
8	nd	0.00537166	nd	nd	nd	nd	0.0100082	nd	nd	nd	nd	nd	nd	nd	nd	nd	nd	nd	nd	nd	nd	nd	nd	nd	nd	nd	nd	nd	nd	nd	nd	nd
9	nd	0.00537166	nd	nd	nd	nd	0.0871302	nd	nd	nd	nd	nd	nd	nd	nd	nd	nd	nd	nd	nd	nd	nd	nd	nd	nd	nd	nd	nd	nd	nd	nd	nd
10	nd	0.00533046	nd	nd	nd	nd	0.160004	nd	nd	nd	nd	nd	nd	nd	nd	nd	nd	nd	nd	nd	nd	nd	nd	nd	nd	nd	nd	nd	nd	nd	nd	nd
11	nd	0.00755148	nd	nd	nd	nd	0.00724573	nd	nd	nd	nd	nd	nd	nd	nd	nd	nd	nd	nd	nd	nd	nd	nd	nd	nd	0.0739691	nd	nd	nd	nd	nd	nd
12	nd	nd	nd	nd	nd	nd	0.0125152	nd	0.006	nd	nd	nd	nd	nd	nd	nd	nd	nd	nd	nd	nd	nd	nd	nd	nd	0.0937986	nd	nd	nd	nd	nd	nd
13	0.0223157	0.00738734	nd	0.0220806	nd	nd	0.0573334	nd	nd	nd	nd	nd	nd	nd	nd	nd	nd	nd	nd	nd	nd	nd	nd	nd	nd	0.284782	nd	nd	nd	nd	nd	nd
14	0.0581991	0.00600223	nd	nd	nd	nd	0.0392975	nd	nd	nd	nd	nd	nd	nd	nd	nd	nd	nd	nd	nd	nd	nd	nd	nd	nd	0.367734	nd	nd	nd	nd	nd	nd
15	nd	0.013851	nd	0.0208551	nd	nd	0.0199717	nd	nd	nd	nd	nd	nd	nd	nd	nd	nd	nd	nd	nd	nd	nd	nd	nd	nd	nd	nd	nd	nd	nd	nd	nd
16	nd	nd	nd	nd	nd	nd	0	nd	nd	nd	nd	nd	nd	nd	nd	nd	nd	nd	nd	nd	nd	nd	nd	nd	nd	nd	nd	nd	nd	nd	nd	nd
17	nd	0.00794358	0.00664503	nd	nd	nd	0.0900355	nd	nd	nd	nd	nd	nd	nd	nd	nd	nd	nd	nd	nd	nd	nd	nd	nd	nd	nd	nd	nd	nd	nd	nd	nd
18	nd	nd	nd	nd	nd	nd	0	nd	nd	nd	nd	nd	nd	nd	nd	nd	nd	nd	nd	nd	nd	nd	nd	nd	nd	0.12043	nd	nd	nd	nd	nd	nd
19	nd	0.00838489	nd	nd	nd	nd	0.101135	nd	nd	nd	nd	nd	nd	nd	nd	nd	nd	nd	nd	nd	nd	nd	nd	nd	nd	0.078	nd	nd	nd	nd	nd	nd
20	nd	nd	nd	nd	nd	nd	0	nd	nd	nd	0.054	nd	nd	nd	nd	nd	nd	nd	nd	nd	nd	nd	nd	nd	nd	nd	nd	nd	nd	nd	nd	nd
21	0.13974	0.0143127	nd	nd	nd	nd	0.164231	nd	nd	nd	nd	nd	nd	nd	nd	nd	nd	nd	nd	nd	nd	nd	nd	nd	nd		nd	nd	nd	nd	nd	nd
22	0.0702091	0.00923413	nd	nd	nd	nd	0.0727916	nd	nd	nd	nd	nd	nd	nd	nd	nd	nd	nd	nd	nd	nd	nd	nd	nd	nd		nd	nd	nd	nd	nd	nd
23	nd	0.00794358	nd	nd	nd	nd	0.0437858	nd	nd	nd	nd	nd	nd	nd	nd	nd	nd	nd	nd	nd	nd	nd	nd	nd	nd		nd	nd	nd	nd	nd	nd
24	0.0454866	0.00888409	nd	0.0224436	nd	nd	0.0566415	nd	nd	nd	nd	nd	nd	nd	nd	nd	nd	nd	nd	nd	nd	nd	nd	nd	nd		nd	nd	nd	nd	nd	nd
25	nd	nd	nd	nd	nd	nd	0.0794769	nd	nd	nd	nd	nd	nd	nd	nd	nd	nd	nd	nd	nd	nd	nd	nd	nd	nd		nd	nd	nd	nd	nd	nd
26	0.0225139	0.0119639	nd	nd	nd	nd	0.0902212	nd	nd	nd	nd	nd	nd	nd	nd	nd	nd	nd	nd	nd	nd	nd	nd	nd	nd		nd	nd	nd	nd	nd	nd
27	0.0529874	0.00861413	nd	0.0253103	nd	nd	0.240713	nd	nd	nd	nd	nd	nd	nd	nd	nd	nd	nd	nd	nd	nd	nd	nd	nd	nd		nd	nd	nd	nd	nd	nd
28	0.048182	0.00526425	nd	0.0120567	nd	nd	0.089543	nd	nd	nd	nd	nd	nd	nd	nd	nd	nd	nd	nd	nd	nd	nd	nd	nd	nd		nd	nd	nd	nd	nd	nd
29	0.0920785	0.0246914	nd	0.0197497	nd	nd	0.115757	nd	nd	nd	nd	nd	nd	nd	nd	nd	nd	nd	nd	nd	nd	nd	nd	nd	nd		nd	nd	nd	nd	nd	nd
30					nd	nd		nd	nd	nd	nd	nd	nd	nd	nd	nd	nd	nd	nd	nd	nd	nd	nd	nd	nd		nd	nd	nd	nd	nd	nd
31					nd	nd		nd	nd	nd	nd	nd	nd	nd	nd	nd	nd	nd	nd	nd	nd	nd	nd	nd	nd		nd	nd	nd	nd	nd	nd
32					nd	nd		nd	nd	nd	nd	nd	nd	nd	nd	nd	nd	nd	nd	nd	nd	nd	nd	nd	nd		nd	nd	nd	nd	nd	nd
33					nd	nd		nd	nd	nd	nd	nd	nd	nd	nd	nd	nd	nd	nd	nd	nd	nd	nd	nd	nd		nd	nd	nd	nd	nd	nd
34					nd	nd		nd	nd	nd	nd	nd	nd	nd	nd	nd	nd	nd	nd	nd	nd	nd	nd	nd	nd		nd	nd	nd	nd	nd	nd
35					nd	nd		nd	nd	nd	nd	nd	nd	nd	nd	nd	nd	nd	nd	nd	nd	nd	nd	nd	nd		nd	nd	nd	nd	nd	nd
36					nd	nd		nd	nd	nd	nd	nd	nd	nd	nd	nd	nd	nd	nd	nd	nd	nd	nd	nd	nd		nd	nd	nd	nd	nd	nd
37					nd	nd		nd	nd	nd	nd	nd	nd	nd	nd	nd	nd	nd	nd	nd	nd	nd	nd	nd	nd		nd	nd	nd	nd	nd	nd
38					nd	nd		nd	nd	nd	nd	nd	nd	nd	nd	nd	nd	nd	nd	nd	nd	nd	nd	nd	nd		nd	nd	nd	nd	nd	nd
39					nd	nd		nd	nd	nd	nd	nd	nd	nd	nd	nd	nd	nd	nd	nd	nd	nd	nd	nd	nd		nd	nd	nd	nd	nd	nd
40					nd	nd		nd	nd	nd	nd	nd	nd	nd	nd	nd	nd	nd	nd	nd	nd	nd	nd	nd	nd		nd	nd	nd	nd	nd	nd
41					nd	nd		nd	nd	nd	nd	nd	nd	nd	nd	nd	nd	nd	nd	nd	nd	nd	nd	nd	nd		nd	nd	nd	nd	nd	nd
units	mg/L	mg/L	mg/L	mg/L	mg/L	mg/L	mg/L	mg/L	mg/L	mg/L	mg/L	µg/L	µg/L	µg/L	µg/L	µg/L	µg/L	µg/L	µg/L	µg/L	µg/L	µg/L	µg/L	µg/L	µg/L	µg/L	µg/L	µg/L	µg/L	µg/L	µg/L	µg/L
mean	0.0233298	0.00670441	nd	nd	nd	nd	0.0639497	nd	nd	nd	nd	nd	nd	nd	nd	nd	nd	nd	nd	nd	nd	nd	nd	nd	nd	nd	nd	nd	nd	nd	nd	nd
median	nd	0.00738734	nd	nd	nd	nd	0.0566415	nd	nd	nd	nd	nd	nd	nd	nd	nd	nd	nd	nd	nd	nd	nd	nd	nd	nd	nd	nd	nd	nd	nd	nd	nd
maximum	0.13974	0.0246914	0.00664503	0.0253103	nd	nd	0.240713	nd	0.006	nd	0.054	nd	nd	nd	nd	nd	nd	nd	nd	nd	nd	nd	nd	nd	nd	0.4	nd	nd	nd	nd	nd	nd
#Table S5. Quality assurance inorganic analyte detections in 28 anion (mg/L), 40 cation (mg/L) and 40 trace element (µg/L) laboratory blanks for the U.S. Geological Survey (USGS) Environmental Health Program, Infrastructure Project, Tapwater Exposure Study, in North Dakota and South Dakota, 2019. See Table S2 for analytical details and detection limits.
#[nd, not detected.]
#[TW Inorganic analyte results were censored to the corresponding maximum concentration detected in laboratory blanks, above.]

## Sheet: TABLE S6. FIELD BLANKS-ORGANIC
Site ID	Site name	Date	Ethyl acetate	2-i-Pr-6-Me-4-pyrimidinol
433900102200070	SDTW2019 070	November, 2019	nd	9.7
433900102200070	SDTW2019 070	November, 2019	nd	9.1
475600099040047	NDTW2019 047	October, 2019	nd	6.8
475600099040047	NDTW2019 047	October, 2019	nd	9.4
475500098500049	NDTW2019 049	October, 2019	0.14	nd
475500098500049	NDTW2019 049	October, 2019	nd	nd
USGS parameter code			81585	68505
Analyzing laboratory			NWQL	NWQL
Table S6 . Concentrations of those analytes detected in organic analyte quality assurance field blanks collected between September - November, 2019 for the Environmental Health Program, Infrastructure tapwater project, South Dakota and North Dakota, 2019.
#[Field blanks were prepared for PFAS using Optima blank water and for all other organic compounds using nitrogen-purged, organic-free water. In addition to the results above, two more field blanks were prepared for PFAS analytes using Optima blank water, with no detections.]
#[NWQL, National Water Quality Laboratory, Denver, Colorado; nd, not detected]
#[ethyl acetate results were censored to 2 times the highest concentration detected in field blanks; 2-i-Pr-6-Me-4-pyrimidinol was not detected in any TW sample.]

[truncated: 7 more sheets: TABLE S7. SURROGATE RECOVERY, TABLE S8. BIOASSAY, TABLE S9. TOXEVAL EXCLUSIONS, TABLE S10. EAR-COMPOUND, TABLE S11. EAR-ENDPOINT, TABLE S12. HH BENCHMARKS, TABLE S13. TQ-BENCHMARK]
